# Supplementary material for: Comparative population genomic analyses of transporters within the Asgard archaeal superphylum
Source: PLoS One. 2021 Mar 26;16(3):e0247806. doi: 10.1371/journal.pone.0247806 (PMC7997004; doi:10.1371/journal.pone.0247806)
Supplement: S1 Table — The first 2 columns show the TC IDs (TCIDs) and protein accessions (Accessions) of the homologs in TCDB that were used to annotate the candidate transporters identified in the Asgard proteomes. The third and fourth columns describe the substrates transported by the TC protein based on the ChEBI ontology [170] accessions for chemical entity (ChEBI_chemical_entity) and biological role (ChEBI_role), respectively. The fifth column (TC_hit_tms_number) shows the number of TMSs inferred by HMMTOP [46] in the TC protein. Columns 6–10 show the presence (+) or absence (-) of a given TC system in the proteomes of Odin, Thor, Heimdall, Loki and MK-D1. Columns 11–16, 17–22, 23–28, 29–34 and 35–40 contain information describing the alignments between TC proteins (i.e., the hits) and the top matches from Asgard candidate transporters (i.e., the queries) in Odin, Thor, Heimdall, Loki and MK-D1, respectively. These 6-column blocks show for each proteome the accession of the corresponding Asgard protein (query), the number of HMMTOP-predicted TMSs (q_tms) in the Asgard protein, the Smith-Waterman E-value (evalue) of the alignment as implemented in SSEARCH [171], the percent identity (pident), and the alignment coverages for both the Asgard (qcov) and TC proteins (scov). (XLSX) [file pone.0247806.s001.xlsx]

## Sheet: Sheet 1 - Asgard
Five Asgard Transportomes
TCIDs	Accessions	ChEBI_chemical_entity	ChEBI_role	TC_hit_tms_number	Odin	Thor	Heimdall	Loki	MK-D1	query	q_tms	evalue	pident	qcov	scov	query	q_tms	evalue	pident	qcov	scov	query	q_tms	evalue	pident	qcov	scov	query	q_tms	evalue	pident	qcov	scov	query	q_tms	evalue	pident	qcov	scov
1.A.1.13.8	Q57604	cation(CHEBI:36916)~potassium(1+)(CHEBI:8345)	cofactor(CHEBI:23357)~potassium(1+)(CHEBI:8345)	3	-	-	+	-	-	none	none	none	none	none	none	none	none	none	none	none	none	OLS26003	3	4.2e-14	25.1	0.974648	0.912676	none	none	none	none	none	none	none	none	none	none	none	none
1.A.1.31.1	C4M6W2	none	none	7	-	-	-	-	+	none	none	none	none	none	none	none	none	none	none	none	none	none	none	none	none	none	none	none	none	none	none	none	none	WP_147662649	8	4.4e-07	26	0.973094	0.96861
1.A.14.3.6	Q9HC24	ion(CHEBI:24870)~ion(CHEBI:24870), cation(CHEBI:36916)~inorganic cation(CHEBI:36915)	ion(CHEBI:24870), inorganic cation(CHEBI:36915)	7	-	-	+	-	-	none	none	none	none	none	none	none	none	none	none	none	none	OLS21838	7	1.9e-06	26.4	0.988764	0.921348	none	none	none	none	none	none	none	none	none	none	none	none
1.A.22.1.11	Q8TNK0	ion(CHEBI:24870)~ion(CHEBI:24870)	ion(CHEBI:24870)	2	-	-	-	-	+	none	none	none	none	none	none	none	none	none	none	none	none	none	none	none	none	none	none	none	none	none	none	none	none	WP_147665166	2	1.4e-12	41.5	0.946809	0.978723
1.A.23.2.1	P0C0S1	ion(CHEBI:24870)~ion(CHEBI:24870)	ion(CHEBI:24870)	4	-	+	-	-	-	none	none	none	none	none	none	OLS29850	4	1.7e-10	23.7	0.967949	0.99359	none	none	none	none	none	none	none	none	none	none	none	none	none	none	none	none	none	none
1.A.23.3.1	O34897	osmolyte(CHEBI:25728)	osmolyte(CHEBI:25728)	2	-	-	+	-	-	none	none	none	none	none	none	none	none	none	none	none	none	OLS26659	4	7.7e-12	23.8	0.956757	0.972973	none	none	none	none	none	none	none	none	none	none	none	none
1.A.23.4.2	Q57634	ion(CHEBI:24870)~ion(CHEBI:24870)	ion(CHEBI:24870)	6	-	-	-	+	-	none	none	none	none	none	none	none	none	none	none	none	none	none	none	none	none	none	none	KKK42297	4	4.4e-12	24.5	0.945525	0.941634	none	none	none	none	none	none
1.A.26.2.2	Q96JW4	cation(CHEBI:36916)~magnesium(2+)(CHEBI:6635)	cofactor(CHEBI:23357)~magnesium(2+)(CHEBI:6635)	10	-	-	+	-	-	none	none	none	none	none	none	none	none	none	none	none	none	OLS19964	10	1.6e-12	24	0.943299	0.966495	none	none	none	none	none	none	none	none	none	none	none	none
1.A.33.1.4	G4NXA5	none	none	0	+	+	+	+	+	OLS17302	0	6.9e-95	58.2	0.996759	0.988655	OLS31629	0	2.6e-88	58.9	0.994924	0.986464	OLS23228	1	8.6e-91	52.9	0.99841	0.963434	KKK44561	0	6.4e-90	55.4	0.996753	0.983766	WP_147664571	0	9.6e-83	54	0.99	0.978333
1.A.33.1.5	Q8F2L2	ion(CHEBI:24870)~ion(CHEBI:24870)	ion(CHEBI:24870)	1	-	-	+	-	-	none	none	none	none	none	none	none	none	none	none	none	none	OLS25369	2	5.4e-09	23.3	0.96748	0.913279	none	none	none	none	none	none	none	none	none	none	none	none
1.A.35.3.2	Q9WZ31	cation(CHEBI:36916)~magnesium(2+)(CHEBI:6635), cation(CHEBI:36916)~cobalt(2+)(CHEBI:23337)	cofactor(CHEBI:23357)~magnesium(2+)(CHEBI:6635), cofactor(CHEBI:23357)~cobalt(2+)(CHEBI:23337)	3	+	-	-	-	+	OLS17123	3	2.1e-56	50.5	0.993769	0.996885	none	none	none	none	none	none	none	none	none	none	none	none	none	none	none	none	none	none	WP_147662076	3	3.3e-16	25	0.948529	0.966912
1.A.43.1.4	C7P777	anion(CHEBI:22563)~fluoride(CHEBI:17051), lipid(CHEBI:18059)~(R)-camphor(CHEBI:41334)	fluoride(CHEBI:17051), (R)-camphor(CHEBI:41334)	4	+	-	-	-	-	OLS17241	4	7.6e-15	46.2	0.991597	0.97479	none	none	none	none	none	none	none	none	none	none	none	none	none	none	none	none	none	none	none	none	none	none	none	none
1.A.54.1.1	P49768	cation(CHEBI:36916)~calcium(2+)(CHEBI:3308), cation(CHEBI:36916)~inorganic cation(CHEBI:36915), peptide(CHEBI:16670)~peptide(CHEBI:7990)	cofactor(CHEBI:23357)~calcium(2+)(CHEBI:3308), inorganic cation(CHEBI:36915), peptide(CHEBI:7990)	9	-	-	+	-	-	none	none	none	none	none	none	none	none	none	none	none	none	OLS28117	7	1.2e-16	23.7	0.906173	0.930864	none	none	none	none	none	none	none	none	none	none	none	none
1.A.54.1.2	P49810	cation(CHEBI:36916)~calcium(2+)(CHEBI:3308)	cofactor(CHEBI:23357)~calcium(2+)(CHEBI:3308)	9	-	-	-	+	+	none	none	none	none	none	none	none	none	none	none	none	none	none	none	none	none	none	none	KKK44488	9	1.7e-09	23.2	0.834783	0.956522	WP_147661315	9	2.8e-15	25.2	0.901961	0.952381
1.A.54.2.2	A3CWV0	cation(CHEBI:36916)~calcium(2+)(CHEBI:3308)	cofactor(CHEBI:23357)~calcium(2+)(CHEBI:3308)	8	+	-	-	-	-	OLS17854	9	1.8e-06	25.7	0.900685	0.934932	none	none	none	none	none	none	none	none	none	none	none	none	none	none	none	none	none	none	none	none	none	none	none	none
1.A.54.4.3	R7PW61	cation(CHEBI:36916)~cation(CHEBI:3473)	cation(CHEBI:3473)	7	-	-	+	-	-	none	none	none	none	none	none	none	none	none	none	none	none	OLS24165	6	1.8e-07	26.4	0.978261	0.850932	none	none	none	none	none	none	none	none	none	none	none	none
1.A.76.2.3	M1VL86	none	none	3	-	+	-	-	-	none	none	none	none	none	none	OLS30939	3	1.7e-07	27.3	0.933884	0.983471	none	none	none	none	none	none	none	none	none	none	none	none	none	none	none	none	none	none
1.A.76.2.4	Q54X66	none	none	3	-	-	+	+	+	none	none	none	none	none	none	none	none	none	none	none	none	OLS26972	3	2.9e-12	31.3	0.931973	0.92517	KKK43766	3	3.9e-13	29.6	0.952	0.912	WP_162306587	3	3.9e-12	27.9	0.919118	0.948529
1.A.76.2.5	W6UPY1	none	none	3	-	-	-	+	-	none	none	none	none	none	none	none	none	none	none	none	none	none	none	none	none	none	none	KKK43653	3	3.1e-09	23.1	0.930769	0.992308	none	none	none	none	none	none
1.A.76.2.8	E1FS21	none	none	4	+	-	-	-	-	OLS17790	4	3.8e-12	30.1	0.951049	0.937063	none	none	none	none	none	none	none	none	none	none	none	none	none	none	none	none	none	none	none	none	none	none	none	none
1.A.106.2.1	B1L790	none	none	3	-	-	+	-	-	none	none	none	none	none	none	none	none	none	none	none	none	OLS21968	3	4.8e-17	29.8	0.989529	0.858639	none	none	none	none	none	none	none	none	none	none	none	none
1.A.106.2.2	W8PP26	none	none	3	-	-	-	+	+	none	none	none	none	none	none	none	none	none	none	none	none	none	none	none	none	none	none	KKK40651	3	2.2e-06	26.2	0.921986	0.978723	WP_147662960	3	2.2e-07	27.6	0.839744	0.967949
1.A.106.2.3	A5UL63	none	none	3	+	+	-	+	+	OLS18052	3	7.9e-20	28.5	0.949721	0.955307	OLS30158	3	3.8e-12	24.3	0.965318	0.99422	none	none	none	none	none	none	KKK45396	3	2e-15	29.5	0.919075	0.936416	WP_147662020	3	4e-14	33.7	0.976744	0.883721
1.A.112.2.2	P54428	none	none	4	-	-	+	-	-	none	none	none	none	none	none	none	none	none	none	none	none	OLS27744	4	4.7e-55	37.9	0.984018	0.974886	none	none	none	none	none	none	none	none	none	none	none	none
1.A.115.1.1	P40471	none	none	3	-	-	-	-	+	none	none	none	none	none	none	none	none	none	none	none	none	none	none	none	none	none	none	none	none	none	none	none	none	WP_147664788	2	2.5e-19	28.3	0.967742	0.964158
1.A.115.1.2	RZD32576	none	none	1	-	-	-	-	+	none	none	none	none	none	none	none	none	none	none	none	none	none	none	none	none	none	none	none	none	none	none	none	none	WP_147663609	0	6e-28	29.7	0.984556	0.980695
1.A.115.1.3	WP_106247303	none	none	0	-	-	-	-	+	none	none	none	none	none	none	none	none	none	none	none	none	none	none	none	none	none	none	none	none	none	none	none	none	WP_162306554	0	1.2e-22	28.8	0.950617	0.987654
1.A.115.1.5	WP_062382148	none	none	1	-	-	-	-	+	none	none	none	none	none	none	none	none	none	none	none	none	none	none	none	none	none	none	none	none	none	none	none	none	WP_147664479	0	3.1e-24	30.9	0.935743	0.963855
1.C.104.4.1	WP_081985196	none	none	0	-	-	-	-	+	none	none	none	none	none	none	none	none	none	none	none	none	none	none	none	none	none	none	none	none	none	none	none	none	WP_147665013	0	2.7e-21	23.9	0.903323	0.975831
1.C.109.1.5	J8IXD8	molecule(CHEBI:25367)~molecule(CHEBI:25367)	molecule(CHEBI:25367)	0	-	-	-	+	-	none	none	none	none	none	none	none	none	none	none	none	none	none	none	none	none	none	none	KKK43663	0	2.6e-34	34.2	0.958647	0.984962	none	none	none	none	none	none
1.C.113.1.2	W5SJL7	molecule(CHEBI:25367)~molecule(CHEBI:25367)	molecule(CHEBI:25367)	7	-	-	-	-	+	none	none	none	none	none	none	none	none	none	none	none	none	none	none	none	none	none	none	none	none	none	none	none	none	WP_147663137	7	1.5e-21	38.2	0.97235	0.990783
1.E.43.2.2	G0EH17	none	none	3	-	+	-	-	-	none	none	none	none	none	none	OLS31104	3	0.0061	28.2	0.91453	0.923077	none	none	none	none	none	none	none	none	none	none	none	none	none	none	none	none	none	none
1.E.43.3.1	B4AEM5	none	none	3	-	-	+	-	-	none	none	none	none	none	none	none	none	none	none	none	none	OLS19618	5	3.7e-08	32.6	0.957895	0.978947	none	none	none	none	none	none	none	none	none	none	none	none
1.E.43.3.10	L7WG79	none	none	3	-	-	+	-	-	none	none	none	none	none	none	none	none	none	none	none	none	OLS21828	3	3.5e-08	27.4	0.97561	0.902439	none	none	none	none	none	none	none	none	none	none	none	none
2.A.1.2.7	P28246	3,6-diamino-10-methylacridinium chloride(CHEBI:383703), carboxylic acid(CHEBI:33575)~L-cysteine(CHEBI:6207), molecule(CHEBI:25367)~sulfathiazole(CHEBI:9337), molecule(CHEBI:25367)~fosfomycin(CHEBI:42503), molecule(CHEBI:25367)~tetracycline(CHEBI:9474), molecule(CHEBI:25367)~bicozamycin(CHEBI:3091)	3,6-diamino-10-methylacridinium chloride(CHEBI:383703), L-cysteine(CHEBI:6207), drug(CHEBI:23888)~sulfathiazole(CHEBI:9337), antimicrobial agent(CHEBI:33281)~fosfomycin(CHEBI:42503), antimicrobial agent(CHEBI:33281)~tetracycline(CHEBI:9474), drug(CHEBI:23888)~bicozamycin(CHEBI:3091)	12	-	-	+	-	-	none	none	none	none	none	none	none	none	none	none	none	none	OLS27077	12	1.6e-11	24	0.969309	0.961637	none	none	none	none	none	none	none	none	none	none	none	none
2.A.1.2.8	P39843	3,6-diamino-10-methylacridinium chloride(CHEBI:383703), ethidium bromide(CHEBI:4883), cation(CHEBI:36916)~hydron(CHEBI:5584), spermidine(CHEBI:9218), molecule(CHEBI:25367)~chloramphenicol(CHEBI:3603), molecule(CHEBI:25367)~fluoroquinolone antibiotic(CHEBI:87211)	3,6-diamino-10-methylacridinium chloride(CHEBI:383703), antimicrobial agent(CHEBI:33281)~ethidium bromide(CHEBI:4883), hydron(CHEBI:5584), metabolite(CHEBI:25212)~spermidine(CHEBI:9218), antimicrobial agent(CHEBI:33281)~chloramphenicol(CHEBI:3603), antimicrobial agent(CHEBI:33281)~fluoroquinolone antibiotic(CHEBI:87211)	12	-	+	+	+	+	none	none	none	none	none	none	OLS29725	12	1.4e-17	27.7	0.978022	0.983516	OLS27969	12	8.6e-14	26.1	0.978947	0.942105	KKK41472	12	1e-09	27.2	0.955556	0.928395	WP_162306488	12	7.3e-20	26.1	0.974619	0.956853
2.A.1.2.10	P0A0J7	cation(CHEBI:36916)~hydron(CHEBI:5584), lipid(CHEBI:18059)~diterpene(CHEBI:35190), molecule(CHEBI:25367)~quinolone(CHEBI:23765)	hydron(CHEBI:5584), diterpene(CHEBI:35190), quinolone(CHEBI:23765)	12	-	+	-	-	+	none	none	none	none	none	none	OLS19980	12	1.6e-09	21.3	0.958333	0.943627	none	none	none	none	none	none	none	none	none	none	none	none	WP_147663279	11	1.7e-07	24.8	0.938119	0.923267
2.A.1.2.20	P25744	molecule(CHEBI:25367)~fosfomycin(CHEBI:42503), molecule(CHEBI:25367)~fluoroquinolone antibiotic(CHEBI:87211)	antimicrobial agent(CHEBI:33281)~fosfomycin(CHEBI:42503), antimicrobial agent(CHEBI:33281)~fluoroquinolone antibiotic(CHEBI:87211)	12	-	+	-	-	+	none	none	none	none	none	none	OLS31079	12	6.2e-14	24.7	0.945455	0.976623	none	none	none	none	none	none	none	none	none	none	none	none	WP_147662647	12	7.6e-14	25.9	0.985222	0.903941
2.A.1.2.24	Q8NRB5	molecule(CHEBI:25367)~chloramphenicol(CHEBI:3603), molecule(CHEBI:25367)~fluoroquinolone antibiotic(CHEBI:87211)	antimicrobial agent(CHEBI:33281)~chloramphenicol(CHEBI:3603), antimicrobial agent(CHEBI:33281)~fluoroquinolone antibiotic(CHEBI:87211)	12	-	+	-	-	-	none	none	none	none	none	none	OLS28414	12	7.1e-22	29.4	0.968504	0.963255	none	none	none	none	none	none	none	none	none	none	none	none	none	none	none	none	none	none
2.A.1.2.25	Q797E3	molecule(CHEBI:25367)~fludarabine phosphate(CHEBI:63599), nucleobase(CHEBI:18282)~adenine(CHEBI:2470), nucleoside(CHEBI:33838)~adenosine(CHEBI:2472), nucleobase(CHEBI:18282)~guanine(CHEBI:5563), nucleoside(CHEBI:33838)~guanosine(CHEBI:5564), nucleoside(CHEBI:33838)~inosine(CHEBI:5927), nucleobase(CHEBI:18282)~hypoxanthine(CHEBI:5841)	fludarabine phosphate(CHEBI:63599), metabolite(CHEBI:25212)~adenine(CHEBI:2470), metabolite(CHEBI:25212)~adenosine(CHEBI:2472), metabolite(CHEBI:25212)~guanine(CHEBI:5563), metabolite(CHEBI:25212)~guanosine(CHEBI:5564), metabolite(CHEBI:25212)~inosine(CHEBI:5927), metabolite(CHEBI:25212)~hypoxanthine(CHEBI:5841)	12	-	-	-	+	-	none	none	none	none	none	none	none	none	none	none	none	none	none	none	none	none	none	none	KKK45448	12	1e-09	23.9	0.954198	0.94402	none	none	none	none	none	none
2.A.1.2.34	P0A4K4	peptide(CHEBI:16670)~colistin(CHEBI:659853), molecule(CHEBI:25367)~fluoroquinolone antibiotic(CHEBI:87211)	colistin(CHEBI:659853), antimicrobial agent(CHEBI:33281)~fluoroquinolone antibiotic(CHEBI:87211)	12	-	-	-	+	-	none	none	none	none	none	none	none	none	none	none	none	none	none	none	none	none	none	none	KKK44597	12	6.9e-12	25.1	0.957265	0.965812	none	none	none	none	none	none
2.A.1.2.38	Q56RY7	molecule(CHEBI:25367)~tetracycline(CHEBI:9474), molecule(CHEBI:25367)~tetracycline(CHEBI:27902)	antimicrobial agent(CHEBI:33281)~tetracycline(CHEBI:9474), antimicrobial agent(CHEBI:33281)~tetracycline(CHEBI:27902)	12	-	-	-	+	+	none	none	none	none	none	none	none	none	none	none	none	none	none	none	none	none	none	none	KKK42529	12	1.5e-23	26.2	0.987775	0.95599	WP_162306733	12	2e-22	26.7	0.979849	0.962217
2.A.1.2.39	Q5JAK9	molecule(CHEBI:25367)~tetracycline(CHEBI:9474)	antimicrobial agent(CHEBI:33281)~tetracycline(CHEBI:9474)	12	+	+	+	-	-	OLS17635	12	9.1e-27	29.4	0.986111	0.980556	OLS31217	12	2e-12	25.9	0.902375	0.968338	OLS26573	12	1.2e-25	28.8	0.976684	0.92228	none	none	none	none	none	none	none	none	none	none	none	none
2.A.1.2.41	B2YGG2	molecule(CHEBI:25367)~tetracycline(CHEBI:9474), molecule(CHEBI:25367)~tetracycline(CHEBI:27902)	antimicrobial agent(CHEBI:33281)~tetracycline(CHEBI:9474), antimicrobial agent(CHEBI:33281)~tetracycline(CHEBI:27902)	12	-	-	-	+	+	none	none	none	none	none	none	none	none	none	none	none	none	none	none	none	none	none	none	KKK42309	12	1e-28	27.6	0.971354	0.994792	WP_147663980	12	1.9e-32	27.1	0.964912	0.989975
2.A.1.2.47	Q9HS33	molecule(CHEBI:25367)~chloramphenicol(CHEBI:3603), molecule(CHEBI:25367)~fluoroquinolone antibiotic(CHEBI:87211)	antimicrobial agent(CHEBI:33281)~chloramphenicol(CHEBI:3603), antimicrobial agent(CHEBI:33281)~fluoroquinolone antibiotic(CHEBI:87211)	11	-	+	-	-	-	none	none	none	none	none	none	OLS31634	11	1.5e-10	24.1	0.986877	0.892388	none	none	none	none	none	none	none	none	none	none	none	none	none	none	none	none	none	none
2.A.1.2.57	Q6NT16	none	none	12	-	+	-	-	-	none	none	none	none	none	none	OLS31073	6	3e-05	20.4	0.963351	0.973822	none	none	none	none	none	none	none	none	none	none	none	none	none	none	none	none	none	none
2.A.1.2.68	P02980	molecule(CHEBI:25367)~tetracycline(CHEBI:9474)	antimicrobial agent(CHEBI:33281)~tetracycline(CHEBI:9474)	12	-	-	+	-	+	none	none	none	none	none	none	none	none	none	none	none	none	OLS27092	12	1e-18	32.4	0.959799	0.937186	none	none	none	none	none	none	WP_147662439	12	5.8e-07	27.3	0.931818	0.954545
2.A.1.2.69	O34546	none	none	12	-	-	-	+	-	none	none	none	none	none	none	none	none	none	none	none	none	none	none	none	none	none	none	KKK40872	12	2.9e-20	28.4	0.977556	0.962594	none	none	none	none	none	none
2.A.1.2.82	Q8EXM1	none	none	12	-	-	-	-	+	none	none	none	none	none	none	none	none	none	none	none	none	none	none	none	none	none	none	none	none	none	none	none	none	WP_147661380	12	8.3e-16	29	0.95086	0.958231
2.A.1.2.88	Q8TZJ0	none	none	12	-	-	+	-	+	none	none	none	none	none	none	none	none	none	none	none	none	OLS22821	12	7.9e-10	22.5	0.936543	0.908096	none	none	none	none	none	none	WP_162306564	12	2.3e-38	34.3	0.948357	0.99061
2.A.1.2.98	U3TG55	none	none	12	+	-	-	-	-	OLS18061	12	4.4e-14	25.4	0.985591	0.976945	none	none	none	none	none	none	none	none	none	none	none	none	none	none	none	none	none	none	none	none	none	none	none	none
2.A.1.2.105	Q8NBP5	none	none	11	-	-	-	-	+	none	none	none	none	none	none	none	none	none	none	none	none	none	none	none	none	none	none	none	none	none	none	none	none	WP_147663666	12	5e-13	21.1	0.934272	0.964789
2.A.1.2.109	Q46I85	none	none	11	-	-	-	-	+	none	none	none	none	none	none	none	none	none	none	none	none	none	none	none	none	none	none	none	none	none	none	none	none	WP_147663102	12	2e-09	21.6	0.945409	0.947891
2.A.1.2.118	WP_068464567	cation(CHEBI:36916)~lithium(1+)(CHEBI:30143), cation(CHEBI:36916)~sodium(1+)(CHEBI:9175), cation(CHEBI:36916)~potassium(1+)(CHEBI:8345), carboxylic acid(CHEBI:33575)~norfloxacin(CHEBI:100246), molecule(CHEBI:25367)~ethidium(CHEBI:42478)	lithium(1+)(CHEBI:30143), cofactor(CHEBI:23357)~sodium(1+)(CHEBI:9175), cofactor(CHEBI:23357)~potassium(1+)(CHEBI:8345), norfloxacin(CHEBI:100246), ethidium(CHEBI:42478)	12	-	-	-	-	+	none	none	none	none	none	none	none	none	none	none	none	none	none	none	none	none	none	none	none	none	none	none	none	none	WP_147663776	14	1.8e-23	27	0.924171	0.981043
2.A.1.3.63	A3M582	siderophore(CHEBI:26672)	siderophore(CHEBI:26672)~siderophore(CHEBI:26672)	14	-	+	-	-	-	none	none	none	none	none	none	OLS22102	15	0.00039	22.6	0.956989	0.841398	none	none	none	none	none	none	none	none	none	none	none	none	none	none	none	none	none	none
2.A.1.3.72	Q180E3	molecule(CHEBI:25367)~riboflavin(CHEBI:8843), molecule(CHEBI:25367)~riboflavin(CHEBI:17015)	metabolite(CHEBI:25212)~riboflavin(CHEBI:8843), metabolite(CHEBI:25212)~riboflavin(CHEBI:17015)	14	-	+	+	-	-	none	none	none	none	none	none	OLS21481	10	5.1e-25	36.1	0.986755	0.976821	OLS16693	14	6.1e-33	34.5	0.993684	0.932632	none	none	none	none	none	none	none	none	none	none	none	none
2.A.1.4.10	O69759	none	none	12	-	-	+	-	-	none	none	none	none	none	none	none	none	none	none	none	none	OLS22625	12	5.7e-11	20.8	0.931398	0.970976	none	none	none	none	none	none	none	none	none	none	none	none
2.A.1.4.11	Q9ZE92	anion(CHEBI:22563)~sn-glycerol 3-phosphate(2-)(CHEBI:57597), sn-glycerol 3-phosphate(CHEBI:10648)	metabolite(CHEBI:25212)~sn-glycerol 3-phosphate(2-)(CHEBI:57597), metabolite(CHEBI:25212)~sn-glycerol 3-phosphate(CHEBI:10648)	12	-	-	-	-	+	none	none	none	none	none	none	none	none	none	none	none	none	none	none	none	none	none	none	none	none	none	none	none	none	WP_147662954	12	4.6e-35	34	0.974239	0.962529
2.A.1.6.12	P44699	molecule(CHEBI:25367)~thiazole(CHEBI:30637)	thiazole(CHEBI:30637)	12	-	-	-	+	-	none	none	none	none	none	none	none	none	none	none	none	none	none	none	none	none	none	none	KKK45971	5	1.8e-06	33.1	0.885135	0.939189	none	none	none	none	none	none
2.A.1.8.11	Q166T6	anion(CHEBI:22563)~nitrite(CHEBI:7585), nitric acid(CHEBI:7580)	metabolite(CHEBI:25212)~nitrite(CHEBI:7585), nitric acid(CHEBI:7580)	12	-	-	+	-	-	none	none	none	none	none	none	none	none	none	none	none	none	OLS27124	14	8.2e-50	36.6	0.962162	0.807207	none	none	none	none	none	none	none	none	none	none	none	none
2.A.1.8.11	Q93PW1	anion(CHEBI:22563)~nitrite(CHEBI:7585), nitric acid(CHEBI:7580)	metabolite(CHEBI:25212)~nitrite(CHEBI:7585), nitric acid(CHEBI:7580)	24	-	-	+	-	-	none	none	none	none	none	none	none	none	none	none	none	none	OLS27122	12	1.7e-15	25.8	0.978673	0.947867	none	none	none	none	none	none	none	none	none	none	none	none
2.A.1.11.3	P37662	anion(CHEBI:22563)~pyruvate(CHEBI:15361)	cofactor(CHEBI:23357)~pyruvate(CHEBI:15361)	12	+	+	-	+	+	OLS18197	12	7.5e-26	29.6	0.987685	0.94335	OLS25576	12	2.5e-24	28.4	0.987981	0.908654	none	none	none	none	none	none	KKK42618	12	1.6e-28	28.8	0.992556	0.957816	WP_147663952	12	1.2e-25	27.9	0.99284	0.911695
2.A.1.14.14	Q8FDB7	cation(CHEBI:36916)~hydron(CHEBI:5584), anion(CHEBI:22563)~galactarate(2-)(CHEBI:16537), anion(CHEBI:22563)~glycerates(CHEBI:24347), anion(CHEBI:22563)~2-(E)-O-feruloyl-D-galactarate(2-)(CHEBI:58901)	hydron(CHEBI:5584), metabolite(CHEBI:25212)~galactarate(2-)(CHEBI:16537), glycerates(CHEBI:24347), 2-(E)-O-feruloyl-D-galactarate(2-)(CHEBI:58901)	12	-	+	-	-	-	none	none	none	none	none	none	OLS26980	12	9.5e-16	27.1	0.875556	0.951111	none	none	none	none	none	none	none	none	none	none	none	none	none	none	none	none	none	none
2.A.1.15.4	P94131	anion(CHEBI:22563)~cis,cis-muconate(CHEBI:32379)	metabolite(CHEBI:25212)~cis,cis-muconate(CHEBI:32379)	12	-	+	-	-	+	none	none	none	none	none	none	OLS29333	5	2.8e-09	29.3	0.963351	0.837696	none	none	none	none	none	none	none	none	none	none	none	none	WP_162306482	12	2.3e-12	25.4	0.957711	0.967662
2.A.1.21.1	P95827	macrolide(CHEBI:25106)~erythromycin A(CHEBI:4841), macrolide(CHEBI:25106)~azithromycin(CHEBI:2955), macrolide(CHEBI:25106)~oleandomycin(CHEBI:7737)	erythromycin A(CHEBI:4841), azithromycin(CHEBI:2955), oleandomycin(CHEBI:7737)	12	-	-	+	+	+	none	none	none	none	none	none	none	none	none	none	none	none	OLS17022	12	1e-22	27.7	0.995134	0.975669	KKK42331	12	8.6e-24	26.3	0.995086	0.987715	WP_147665061	10	1.7e-25	27.6	0.99511	0.97555
2.A.1.21.10	D2PCQ8	none	none	12	-	+	+	-	+	none	none	none	none	none	none	OLS31641	12	1.4e-06	20.6	0.983796	0.863426	OLS27562	12	5e-09	24.9	0.97561	0.909756	none	none	none	none	none	none	WP_162306573	12	1.3e-08	24.1	0.976359	0.891253
2.A.1.21.17	P42112	none	none	11	-	-	+	-	+	none	none	none	none	none	none	none	none	none	none	none	none	OLS25490	12	2.8e-08	22.3	0.973039	0.92402	none	none	none	none	none	none	WP_147664539	11	2.9e-12	25	0.959135	0.887019
2.A.1.21.22	Q7BKK4	macrolide(CHEBI:25106)~macrolide(CHEBI:25106), macrolide(CHEBI:25106)~erythromycin A(CHEBI:4841)	macrolide(CHEBI:25106), erythromycin A(CHEBI:4841)	12	-	+	+	+	+	none	none	none	none	none	none	OLS31340	12	2e-15	25.3	0.96	0.97	OLS27072	3	7.9e-15	45	0.975	0.966667	KKK44428	12	2.6e-27	30.3	0.995146	0.975728	WP_147664371	12	1.2e-30	33.1	0.994832	0.98708
2.A.1.24.3	A9WGR7	none	none	12	-	+	-	-	-	none	none	none	none	none	none	OLS27901	12	5.7e-23	26	0.947484	0.916849	none	none	none	none	none	none	none	none	none	none	none	none	none	none	none	none	none	none
2.A.1.24.4	Q1CWQ3	none	none	12	-	-	-	-	+	none	none	none	none	none	none	none	none	none	none	none	none	none	none	none	none	none	none	none	none	none	none	none	none	WP_147662163	12	1.5e-50	39.9	0.98568	0.997613
2.A.1.28.3	F2NBU7	none	none	12	-	+	-	-	-	none	none	none	none	none	none	OLS22769	11	5.8e-20	28.1	0.987245	0.931122	none	none	none	none	none	none	none	none	none	none	none	none	none	none	none	none	none	none
2.A.1.32.1	O06742	none	none	12	-	-	-	+	-	none	none	none	none	none	none	none	none	none	none	none	none	none	none	none	none	none	none	KKK44651	12	4.3e-12	23.8	0.957672	0.973545	none	none	none	none	none	none
2.A.1.32.2	O31762	molecule(CHEBI:25367)~corynebactin(CHEBI:31432)	corynebactin(CHEBI:31432)~corynebactin(CHEBI:31432)	11	+	-	+	-	+	OLS18591	12	7.4e-18	26.8	0.95122	0.965854	none	none	none	none	none	none	OLS22673	12	5.3e-08	23.4	0.959036	0.913253	none	none	none	none	none	none	WP_147661908	11	2.2e-13	27.5	0.941667	0.955556
2.A.1.33.1	P54487	carboxylic acid(CHEBI:33575)~D-alanine(CHEBI:4087)	metabolite(CHEBI:25212)~D-alanine(CHEBI:4087)	12	+	-	-	-	-	OLS17294	12	1e-06	23.6	0.922078	0.955844	none	none	none	none	none	none	none	none	none	none	none	none	none	none	none	none	none	none	none	none	none	none	none	none
2.A.1.37.4	G8QY15	none	none	12	-	-	-	-	+	none	none	none	none	none	none	none	none	none	none	none	none	none	none	none	none	none	none	none	none	none	none	none	none	WP_147662984	12	1.8e-11	23.6	0.947368	0.885584
2.A.1.37.5	L0A7Q7	none	none	12	-	+	-	+	+	none	none	none	none	none	none	OLS31763	12	3.8e-12	25.2	0.982188	0.923664	none	none	none	none	none	none	KKK42976	12	3.2e-06	24.9	0.979695	0.895939	WP_162306707	12	4.8e-14	25.4	0.98995	0.879397
2.A.1.38.3	Q8ZR35	macrolide(CHEBI:25106)~enterobactin(CHEBI:4799)	siderophore(CHEBI:26672)~enterobactin(CHEBI:4799)	12	-	+	-	-	-	none	none	none	none	none	none	OLS30277	12	6.3e-07	22.6	0.984043	0.981383	none	none	none	none	none	none	none	none	none	none	none	none	none	none	none	none	none	none
2.A.1.46.8	P95852	none	none	12	-	-	+	+	-	none	none	none	none	none	none	none	none	none	none	none	none	OLS22891	12	3.3e-10	26.4	0.980926	0.893733	KKK45038	12	1.7e-19	29.8	0.962121	0.906566	none	none	none	none	none	none
2.A.1.53.9	I7HQW2	carboxylic acid(CHEBI:33575)~alpha-amino acid(CHEBI:2642)	alpha-amino acid(CHEBI:2642)	12	+	-	-	-	-	OLS17416	12	3.4e-11	21.4	0.950867	0.982659	none	none	none	none	none	none	none	none	none	none	none	none	none	none	none	none	none	none	none	none	none	none	none	none
2.A.1.59.1	A6UVW2	none	none	12	+	-	-	+	-	OLS17387	11	6.7e-38	43	0.989446	0.98153	none	none	none	none	none	none	none	none	none	none	none	none	KKK42721	6	1.8e-25	38	0.98155	0.97048	none	none	none	none	none	none
2.A.1.59.2	B2JBG5	none	none	12	-	-	+	-	-	none	none	none	none	none	none	none	none	none	none	none	none	OLS16876	11	9.3e-37	34.6	0.992647	0.95098	none	none	none	none	none	none	none	none	none	none	none	none
2.A.1.61.3	F8L2P2	none	none	13	-	-	+	-	-	none	none	none	none	none	none	none	none	none	none	none	none	OLS16553	12	1.8e-09	25.6	0.945736	0.914729	none	none	none	none	none	none	none	none	none	none	none	none
2.A.1.62.1	A8YZ14	none	none	12	-	-	-	-	+	none	none	none	none	none	none	none	none	none	none	none	none	none	none	none	none	none	none	none	none	none	none	none	none	WP_162306516	12	6.1e-09	24.9	0.953659	0.943902
2.A.1.62.2	C3WVU9	carboxylic acid(CHEBI:33575)~alpha-amino acid(CHEBI:2642), macrolide(CHEBI:25106)~macrolide(CHEBI:25106)	alpha-amino acid(CHEBI:2642), macrolide(CHEBI:25106)	12	-	-	-	-	+	none	none	none	none	none	none	none	none	none	none	none	none	none	none	none	none	none	none	none	none	none	none	none	none	WP_147661341	12	2.8e-07	23.9	0.937198	0.944444
2.A.1.63.1	Q467Y6	none	none	13	-	-	+	-	-	none	none	none	none	none	none	none	none	none	none	none	none	OLS27056	14	1.1e-20	28.9	0.992941	0.931765	none	none	none	none	none	none	none	none	none	none	none	none
2.A.1.63.2	Q8PRW9	none	none	12	-	-	-	-	+	none	none	none	none	none	none	none	none	none	none	none	none	none	none	none	none	none	none	none	none	none	none	none	none	WP_162306751	10	1.4e-12	21.5	0.997732	0.907029
2.A.1.63.3	Q9RXM0	none	none	12	-	+	-	-	-	none	none	none	none	none	none	OLS24294	12	3.2e-15	23.6	0.982801	0.941032	none	none	none	none	none	none	none	none	none	none	none	none	none	none	none	none	none	none
2.A.1.64.3	S5MIU3	none	none	17	-	-	-	+	-	none	none	none	none	none	none	none	none	none	none	none	none	none	none	none	none	none	none	KKK43418	7	0.044	23.8	0.974895	0.866109	none	none	none	none	none	none
2.A.1.66.2	Q8F7L4	anion(CHEBI:22563)~4-hydroxybenzoate(CHEBI:17879), S-adenosyl-L-methionine(CHEBI:15414)	metabolite(CHEBI:25212)~4-hydroxybenzoate(CHEBI:17879), cofactor(CHEBI:23357)~S-adenosyl-L-methionine(CHEBI:15414)	12	-	-	+	+	+	none	none	none	none	none	none	none	none	none	none	none	none	OLS19400	11	2.5e-18	25.5	0.982843	0.933824	KKK45882	10	1.1e-19	27.7	0.985437	0.895631	WP_147664136	11	2.9e-19	27.6	0.979118	0.911833
2.A.1.68.1	Q04DP6	monosaccharide(CHEBI:35381)~glucose(CHEBI:5418)	metabolite(CHEBI:25212)~glucose(CHEBI:5418)	12	-	-	-	+	-	none	none	none	none	none	none	none	none	none	none	none	none	none	none	none	none	none	none	KKK43971	12	2e-09	24.5	0.958763	0.945876	none	none	none	none	none	none
2.A.1.68.2	WP_067048909	none	none	12	-	-	+	-	-	none	none	none	none	none	none	none	none	none	none	none	none	OLS22631	12	4.7e-27	30.5	0.982188	0.974555	none	none	none	none	none	none	none	none	none	none	none	none
2.A.1.73.2	A3KFH8	none	none	8	-	-	-	-	+	none	none	none	none	none	none	none	none	none	none	none	none	none	none	none	none	none	none	none	none	none	none	none	none	WP_147664123	12	3.1e-17	25.2	0.983914	0.962466
2.A.1.80.3	E8RGU3	none	none	12	-	-	-	-	+	none	none	none	none	none	none	none	none	none	none	none	none	none	none	none	none	none	none	none	none	none	none	none	none	WP_147662125	12	5.6e-21	26.4	0.985795	0.988636
2.A.1.80.5	G5IZE1	none	none	12	-	-	-	+	+	none	none	none	none	none	none	none	none	none	none	none	none	none	none	none	none	none	none	KKK42134	12	7.3e-16	22.1	0.986842	0.978947	WP_147664876	12	3.6e-23	26	0.984694	0.982143
2.A.1.82.4	O34691	carboxylic acid(CHEBI:33575)~nicotinic acid(CHEBI:7559)	metabolite(CHEBI:25212)~nicotinic acid(CHEBI:7559)	12	-	-	-	+	-	none	none	none	none	none	none	none	none	none	none	none	none	none	none	none	none	none	none	KKK46063	12	2.4e-10	24.8	0.984709	0.902141	none	none	none	none	none	none
2.A.1.84.3	D2BDH2	none	none	12	-	-	-	-	+	none	none	none	none	none	none	none	none	none	none	none	none	none	none	none	none	none	none	none	none	none	none	none	none	WP_162306648	12	3.1e-36	30.4	0.976798	0.974478
2.A.1.88.1	KKK40547	none	none	12	-	-	-	+	-	none	none	none	none	none	none	none	none	none	none	none	none	none	none	none	none	none	none	KKK40547	12	8.4e-75	100	0.99759	0.99759	none	none	none	none	none	none
2.A.1.89.1	OLS15378	none	none	11	-	-	-	-	+	none	none	none	none	none	none	none	none	none	none	none	none	none	none	none	none	none	none	none	none	none	none	none	none	WP_147661301	15	2.1e-12	23.2	0.953668	0.969112
2.A.1.89.2	OLS16140	none	none	13	-	-	+	+	+	none	none	none	none	none	none	none	none	none	none	none	none	OLS26446	13	5.2e-09	23.1	0.93047	0.96319	KKK45766	15	2.9e-14	24.5	0.947552	0.914336	WP_162306610	13	2.7e-09	23.7	0.902655	0.941593
2.A.2.1.1	A7ZUZ0	cation(CHEBI:36916)~lithium(1+)(CHEBI:30143), cation(CHEBI:36916)~sodium(1+)(CHEBI:9175), cation(CHEBI:36916)~proton(CHEBI:24636), oligosaccharide(CHEBI:50699)~melibiose(CHEBI:6733)	lithium(1+)(CHEBI:30143), cofactor(CHEBI:23357)~sodium(1+)(CHEBI:9175), proton(CHEBI:24636), melibiose(CHEBI:6733)	11	-	-	-	+	-	none	none	none	none	none	none	none	none	none	none	none	none	none	none	none	none	none	none	KKK41257	12	1.7e-11	20.2	0.968153	0.946921	none	none	none	none	none	none
2.A.2.1.3	KKK41257	none	none	12	-	-	-	-	+	none	none	none	none	none	none	none	none	none	none	none	none	none	none	none	none	none	none	none	none	none	none	none	none	WP_147662145	12	1.4e-34	31.9	0.969136	0.960905
2.A.2.3.2	P94488	pentoside(CHEBI:35312)	pentoside(CHEBI:35312)	12	-	-	-	-	+	none	none	none	none	none	none	none	none	none	none	none	none	none	none	none	none	none	none	none	none	none	none	none	none	WP_162306550	11	1.4e-19	27.4	0.957399	0.957399
2.A.2.3.6	A1S5F2	oligosaccharide(CHEBI:50699)~cellobiose(CHEBI:3522)	metabolite(CHEBI:25212)~cellobiose(CHEBI:3522)	11	-	-	-	+	-	none	none	none	none	none	none	none	none	none	none	none	none	none	none	none	none	none	none	KKK44981	12	3.2e-21	25	0.978261	0.952174	none	none	none	none	none	none
2.A.2.3.12	Q745T8	molecule(CHEBI:25367)~UDP-sugar(CHEBI:9840)	UDP-sugar(CHEBI:9840)	9	-	-	-	-	+	none	none	none	none	none	none	none	none	none	none	none	none	none	none	none	none	none	none	none	none	none	none	none	none	WP_147662427	11	9.9e-29	27.6	0.986667	0.902222
2.A.2.3.13	OLS28251	none	none	12	-	+	-	-	+	none	none	none	none	none	none	OLS28251	12	3.5e-112	100	0.997748	0.997748	none	none	none	none	none	none	none	none	none	none	none	none	WP_147664046	12	1.9e-30	33.4	0.986456	0.961625
2.A.2.5.1	Q93KC2	none	none	12	-	-	-	+	-	none	none	none	none	none	none	none	none	none	none	none	none	none	none	none	none	none	none	KKK44614	9	6.9e-08	22.4	0.932615	0.940701	none	none	none	none	none	none
2.A.3.1.13	P76037	putrescine(CHEBI:8650)	putrescine(CHEBI:8650)	12	+	-	-	-	-	OLS18344	14	2.6e-20	26.8	0.967033	0.96044	none	none	none	none	none	none	none	none	none	none	none	none	none	none	none	none	none	none	none	none	none	none	none	none
2.A.3.3.16	Q9L100	carboxylic acid(CHEBI:33575)~alpha-amino acid(CHEBI:2642)	alpha-amino acid(CHEBI:2642)	12	+	+	-	-	-	OLS18574	12	7.1e-29	31.4	0.962138	0.982183	OLS29951	12	1.2e-25	29.5	0.954955	0.986486	none	none	none	none	none	none	none	none	none	none	none	none	none	none	none	none	none	none
2.A.3.6.1	O28661	carboxylic acid(CHEBI:33575)~alpha-amino acid(CHEBI:2642)	alpha-amino acid(CHEBI:2642)	12	-	-	+	-	+	none	none	none	none	none	none	none	none	none	none	none	none	OLS27611	13	3.6e-24	24.1	0.972932	0.914286	none	none	none	none	none	none	WP_162306526	16	6.1e-22	25.1	68.3	58.8
2.A.3.8.17	P45539	cation(CHEBI:36916)~fructosyllysine(1+)(CHEBI:61393), carboxylic acid(CHEBI:33575)~psicosyllysine(CHEBI:61425)	fructosyllysine(1+)(CHEBI:61393), psicosyllysine(CHEBI:61425)	12	-	+	-	-	-	none	none	none	none	none	none	OLS31776	12	4.3e-05	21.6	0.970817	0.848249	none	none	none	none	none	none	none	none	none	none	none	none	none	none	none	none	none	none
2.A.3.8.30	C3N8F9	carboxylic acid(CHEBI:33575)~alpha-amino acid(CHEBI:2642)	alpha-amino acid(CHEBI:2642)	14	+	+	-	-	-	OLS17836	12	1.5e-11	22.8	0.949914	0.877375	OLS31771	12	1.1e-09	22.3	0.944134	0.949721	none	none	none	none	none	none	none	none	none	none	none	none	none	none	none	none	none	none
2.A.4.1.2	O85143	cation(CHEBI:36916)~cobalt(2+)(CHEBI:23337), cation(CHEBI:36916)~zinc(2+)(CHEBI:10113)	cofactor(CHEBI:23357)~cobalt(2+)(CHEBI:23337), cofactor(CHEBI:23357)~zinc(2+)(CHEBI:10113)	5	-	-	+	-	-	none	none	none	none	none	none	none	none	none	none	none	none	OLS24623	5	1.8e-42	37.2	0.979866	0.97651	none	none	none	none	none	none	none	none	none	none	none	none
2.A.4.1.3	O07084	cation(CHEBI:36916)~cadmium(2+)(CHEBI:3290), cation(CHEBI:36916)~zinc(2+)(CHEBI:10113), cation(CHEBI:36916)~potassium(1+)(CHEBI:8345), cation(CHEBI:36916)~hydron(CHEBI:5584)	cofactor(CHEBI:23357)~cadmium(2+)(CHEBI:3290), cofactor(CHEBI:23357)~zinc(2+)(CHEBI:10113), cofactor(CHEBI:23357)~potassium(1+)(CHEBI:8345), hydron(CHEBI:5584)	5	-	-	-	+	-	none	none	none	none	none	none	none	none	none	none	none	none	none	none	none	none	none	none	KKK42419	7	5.7e-35	38	0.972603	0.986301	none	none	none	none	none	none
2.A.4.1.4	P75757	cation(CHEBI:36916)~cadmium(2+)(CHEBI:3290), cation(CHEBI:36916)~zinc(2+)(CHEBI:10113), cation(CHEBI:36916)~hydron(CHEBI:5584)	cofactor(CHEBI:23357)~cadmium(2+)(CHEBI:3290), cofactor(CHEBI:23357)~zinc(2+)(CHEBI:10113), hydron(CHEBI:5584)	5	-	-	-	+	-	none	none	none	none	none	none	none	none	none	none	none	none	none	none	none	none	none	none	KKK40746	5	1.6e-38	36.4	0.992727	0.981818	none	none	none	none	none	none
2.A.4.6.1	Q6PML9	cation(CHEBI:36916)~zinc(2+)(CHEBI:49972)	cofactor(CHEBI:23357)~zinc(2+)(CHEBI:49972)	5	-	-	+	-	-	none	none	none	none	none	none	none	none	none	none	none	none	OLS22633	5	1.2e-37	33.1	0.975352	0.982394	none	none	none	none	none	none	none	none	none	none	none	none
2.A.4.7.1	P69380	cation(CHEBI:36916)~cadmium(2+)(CHEBI:3290), cation(CHEBI:36916)~iron(2+)(CHEBI:34754), cation(CHEBI:36916)~mercury(2+)(CHEBI:5714), cation(CHEBI:36916)~zinc(2+)(CHEBI:10113), cation(CHEBI:36916)~hydron(CHEBI:5584)	cofactor(CHEBI:23357)~cadmium(2+)(CHEBI:3290), cofactor(CHEBI:23357)~iron(2+)(CHEBI:34754), metabolite(CHEBI:25212)~mercury(2+)(CHEBI:5714), cofactor(CHEBI:23357)~zinc(2+)(CHEBI:10113), hydron(CHEBI:5584)	6	-	+	-	-	-	none	none	none	none	none	none	OLS29979	6	8.1e-29	28.1	0.992806	0.996403	none	none	none	none	none	none	none	none	none	none	none	none	none	none	none	none	none	none
2.A.4.7.6	Q97PQ1	cation(CHEBI:36916)~manganese(2+)(CHEBI:29035)	cofactor(CHEBI:23357)~manganese(2+)(CHEBI:29035)	5	-	-	-	+	-	none	none	none	none	none	none	none	none	none	none	none	none	none	none	none	none	none	none	KKK45510	6	1.7e-08	23.5	0.921659	0.981567	none	none	none	none	none	none
2.A.4.7.7	Q92N44	cation(CHEBI:36916)~manganese(2+)(CHEBI:29035), cation(CHEBI:36916)~hydron(CHEBI:5584)	cofactor(CHEBI:23357)~manganese(2+)(CHEBI:29035), hydron(CHEBI:5584)	6	-	-	-	-	+	none	none	none	none	none	none	none	none	none	none	none	none	none	none	none	none	none	none	none	none	none	none	none	none	WP_147661263	5	3.7e-21	23.8	0.979839	0.967742
2.A.4.7.9	Q1LHU8	cation(CHEBI:36916)~cadmium(2+)(CHEBI:3290), cation(CHEBI:36916)~cobalt(2+)(CHEBI:23337), cation(CHEBI:36916)~iron(2+)(CHEBI:34754), cation(CHEBI:36916)~nickel(2+)(CHEBI:25517), cation(CHEBI:36916)~zinc(2+)(CHEBI:10113)	cofactor(CHEBI:23357)~cadmium(2+)(CHEBI:3290), cofactor(CHEBI:23357)~cobalt(2+)(CHEBI:23337), cofactor(CHEBI:23357)~iron(2+)(CHEBI:34754), cofactor(CHEBI:23357)~nickel(2+)(CHEBI:25517), cofactor(CHEBI:23357)~zinc(2+)(CHEBI:10113)	6	-	-	+	-	-	none	none	none	none	none	none	none	none	none	none	none	none	OLS25514	6	1.8e-25	26.9	0.986395	0.986395	none	none	none	none	none	none	none	none	none	none	none	none
2.A.4.7.10	Q8VLX7	cation(CHEBI:36916)~cobalt(2+)(CHEBI:23337), cation(CHEBI:36916)~zinc(2+)(CHEBI:10113)	cofactor(CHEBI:23357)~cobalt(2+)(CHEBI:23337), cofactor(CHEBI:23357)~zinc(2+)(CHEBI:10113)	6	+	-	+	-	-	OLS17373	6	4.6e-29	28.3	0.974638	0.98913	none	none	none	none	none	none	OLS23820	7	1.3e-31	29.9	0.978417	0.992806	none	none	none	none	none	none	none	none	none	none	none	none
2.A.5.4.17	Q1LK28	cation(CHEBI:36916)~zinc(2+)(CHEBI:10113)	cofactor(CHEBI:23357)~zinc(2+)(CHEBI:10113)	6	-	-	-	+	-	none	none	none	none	none	none	none	none	none	none	none	none	none	none	none	none	none	none	KKK42158	6	6e-30	39.8	0.951327	0.995575	none	none	none	none	none	none
2.A.5.4.19	KKK43741	none	none	8	-	-	-	+	+	none	none	none	none	none	none	none	none	none	none	none	none	none	none	none	none	none	none	KKK40634	8	3.5e-44	80.8	0.995726	0.982906	WP_147662452	8	3.7e-06	25.8	0.991667	0.916667
2.A.5.5.5	B2UL32	cation(CHEBI:36916)~zinc(2+)(CHEBI:10113)	cofactor(CHEBI:23357)~zinc(2+)(CHEBI:10113)	8	-	-	-	-	+	none	none	none	none	none	none	none	none	none	none	none	none	none	none	none	none	none	none	none	none	none	none	none	none	WP_170311418	8	2.8e-43	48.1	0.966165	0.977444
2.A.6.5.10	Q8NLS1	drug(CHEBI:23888)	drug(CHEBI:23888)~drug(CHEBI:23888)	12	-	-	+	-	-	none	none	none	none	none	none	none	none	none	none	none	none	OLS20904	11	3.4e-28	22.8	0.987358	0.864728	none	none	none	none	none	none	none	none	none	none	none	none
2.A.6.5.11	Q8NTS1	drug(CHEBI:23888)	drug(CHEBI:23888)~drug(CHEBI:23888)	12	-	-	+	-	-	none	none	none	none	none	none	none	none	none	none	none	none	OLS24218	12	5.8e-35	26.4	0.954904	0.870349	none	none	none	none	none	none	none	none	none	none	none	none
2.A.6.6.11	Q6MMK1	electron(CHEBI:10545)~electron(CHEBI:10545)	electron(CHEBI:10545)	1	+	+	+	+	+	OLS17153	1	2.9e-58	41.6	0.978723	0.983452	OLS24056	2	2.2e-60	43.1	0.97619	0.983333	OLS20821	3	1.6e-56	39.1	0.985948	0.967213	KKK43924	3	7.6e-56	37.4	0.983645	0.988318	WP_147662298	3	1.5e-51	40.1	0.98708	0.976744
2.A.7.1.14	A9FVN6	none	none	4	+	-	-	-	-	OLS17157	3	1.4e-06	32.5	0.975	0.975	none	none	none	none	none	none	none	none	none	none	none	none	none	none	none	none	none	none	none	none	none	none	none	none
2.A.7.3.5	O28739	none	none	10	+	+	+	+	+	OLS18181	10	3.3e-10	23.2	0.982935	0.931741	OLS29578	10	5.3e-10	23.7	0.989831	0.925424	OLS21842	10	4.3e-11	22.9	0.989726	0.921233	KKK43602	10	5e-12	25.2	0.987097	0.880645	WP_147663130	10	4.8e-09	21.9	0.984127	0.857143
2.A.7.3.13	A7JQ96	none	none	10	-	-	+	-	-	none	none	none	none	none	none	none	none	none	none	none	none	OLS21519	9	1e-05	22.8	0.969298	0.969298	none	none	none	none	none	none	none	none	none	none	none	none
2.A.7.3.21	B0SDB7	none	none	10	-	-	-	-	+	none	none	none	none	none	none	none	none	none	none	none	none	none	none	none	none	none	none	none	none	none	none	none	none	WP_147662710	10	6.8e-06	23.7	0.961864	0.923729
2.A.7.3.29	O34416	none	none	10	-	-	-	-	+	none	none	none	none	none	none	none	none	none	none	none	none	none	none	none	none	none	none	none	none	none	none	none	none	WP_147663680	10	3.6e-07	24.7	0.951389	0.979167
2.A.7.3.32	P96680	none	none	10	-	+	-	-	-	none	none	none	none	none	none	OLS29585	9	2.9e-07	28.4	0.971631	0.971631	none	none	none	none	none	none	none	none	none	none	none	none	none	none	none	none	none	none
2.A.7.3.35	O31540	none	none	10	-	-	+	+	-	none	none	none	none	none	none	none	none	none	none	none	none	OLS27583	10	3.8e-18	27.2	0.980831	0.936102	KKK46017	10	5e-16	27.2	0.983974	0.919872	none	none	none	none	none	none
2.A.7.3.36	O29740	none	none	10	+	+	-	+	+	OLS18567	10	1.7e-16	30.7	0.972414	0.937931	OLS20175	10	5.5e-14	23.8	0.996599	0.972789	none	none	none	none	none	none	KKK40711	10	1.5e-13	24.5	0.996732	0.921569	WP_162306632	10	5e-13	26.7	0.983333	0.95
2.A.7.3.37	Q4FKW8	none	none	10	-	-	-	-	+	none	none	none	none	none	none	none	none	none	none	none	none	none	none	none	none	none	none	none	none	none	none	none	none	WP_147662846	10	1.3e-10	25.7	0.983923	0.948553
2.A.7.3.42	Q5WDG6	molecule(CHEBI:25367)~riboflavin(CHEBI:8843)	metabolite(CHEBI:25212)~riboflavin(CHEBI:8843)	10	-	-	+	-	-	none	none	none	none	none	none	none	none	none	none	none	none	OLS20002	10	2e-18	34.2	0.964856	0.907348	none	none	none	none	none	none	none	none	none	none	none	none
2.A.7.3.44	G0HQP0	none	none	10	-	+	+	-	-	none	none	none	none	none	none	OLS30488	9	9.8e-25	38.8	0.986014	0.972028	OLS25973	10	2.1e-36	35.3	0.989619	0.965398	none	none	none	none	none	none	none	none	none	none	none	none
2.A.7.3.47	Q9UYQ7	none	none	10	-	-	+	-	+	none	none	none	none	none	none	none	none	none	none	none	none	OLS22880	10	4.5e-16	31.1	0.992857	0.925	none	none	none	none	none	none	WP_162306608	9	9e-14	28.3	0.992647	0.952206
2.A.7.3.49	D9SZH8	peptide(CHEBI:16670)~peptide(CHEBI:7990)	peptide(CHEBI:7990)	10	-	-	-	-	+	none	none	none	none	none	none	none	none	none	none	none	none	none	none	none	none	none	none	none	none	none	none	none	none	WP_147662387	2	2.9e-17	27.2	0.893993	0.929329
2.A.7.3.52	K7QW88	none	none	10	-	-	-	+	+	none	none	none	none	none	none	none	none	none	none	none	none	none	none	none	none	none	none	KKK40465	9	2.8e-17	29	0.992278	0.96139	WP_147664234	10	1.2e-22	27.1	0.989583	0.944444
2.A.7.3.58	Q31PG5	anion(CHEBI:22563)~glutamate(2-)(CHEBI:29987), anion(CHEBI:22563)~aspartate(2-)(CHEBI:29995), carboxylic acid(CHEBI:33575)~glutamine(CHEBI:5432)	metabolite(CHEBI:25212)~glutamate(2-)(CHEBI:29987), metabolite(CHEBI:25212)~aspartate(2-)(CHEBI:29995), metabolite(CHEBI:25212)~glutamine(CHEBI:5432)	10	-	+	-	-	-	none	none	none	none	none	none	OLS29678	10	4.6e-24	32	0.996403	0.978417	none	none	none	none	none	none	none	none	none	none	none	none	none	none	none	none	none	none
2.A.7.3.59	Q73PX2	none	none	10	-	-	-	+	-	none	none	none	none	none	none	none	none	none	none	none	none	none	none	none	none	none	none	KKK43691	10	1.4e-07	23.6	0.972727	0.95	none	none	none	none	none	none
2.A.7.3.64	M4VBB4	none	none	10	-	+	+	-	-	none	none	none	none	none	none	OLS31010	10	4.1e-30	45.8	0.982517	0.979021	OLS26732	10	1.3e-30	43	0.986755	0.97351	none	none	none	none	none	none	none	none	none	none	none	none
2.A.7.3.65	M4V8N5	molecule(CHEBI:25367)~riboflavin(CHEBI:8843)	metabolite(CHEBI:25212)~riboflavin(CHEBI:8843)	10	-	-	+	-	-	none	none	none	none	none	none	none	none	none	none	none	none	OLS27569	10	1.6e-09	23.6	0.979452	0.965753	none	none	none	none	none	none	none	none	none	none	none	none
2.A.7.3.70	Q7UVJ3	none	none	10	-	+	-	-	-	none	none	none	none	none	none	OLS22438	10	8.7e-09	26.5	0.905363	0.974763	none	none	none	none	none	none	none	none	none	none	none	none	none	none	none	none	none	none
2.A.7.3.83	PWI49331	none	none	10	-	-	-	-	+	none	none	none	none	none	none	none	none	none	none	none	none	none	none	none	none	none	none	none	none	none	none	none	none	WP_147663951	10	1.9e-15	28	0.92283	0.974277
2.A.7.18.1	P14182	cation(CHEBI:36916)~choline(CHEBI:3665)	choline(CHEBI:3665)	10	-	+	-	-	-	none	none	none	none	none	none	OLS30027	6	1.6e-06	27.9	0.952381	0.959184	none	none	none	none	none	none	none	none	none	none	none	none	none	none	none	none	none	none
2.A.7.18.4	O50525	cation(CHEBI:36916)~choline(CHEBI:3665)	choline(CHEBI:3665)	10	-	-	+	-	-	none	none	none	none	none	none	none	none	none	none	none	none	OLS21548	9	6.9e-07	23.6	0.969957	0.95279	none	none	none	none	none	none	none	none	none	none	none	none
2.A.7.33.2	K1FP56	none	none	3	+	-	-	-	+	OLS17156	4	5.1e-10	33.6	0.959016	0.92623	none	none	none	none	none	none	none	none	none	none	none	none	none	none	none	none	none	none	WP_147662907	4	1.6e-09	32.5	0.947368	0.991228
2.A.7.33.5	U2UX39	none	none	4	-	-	-	-	+	none	none	none	none	none	none	none	none	none	none	none	none	none	none	none	none	none	none	none	none	none	none	none	none	WP_147662904	4	2.2e-14	38.4	0.991071	0.982143
2.A.7.33.6	D5XB62	none	none	4	-	-	-	-	+	none	none	none	none	none	none	none	none	none	none	none	none	none	none	none	none	none	none	none	none	none	none	none	none	WP_147662908	4	6.3e-15	36.6	0.991071	0.991071
2.A.7.35.3	A8KZL1	none	none	9	+	-	-	-	-	OLS18254	9	2.2e-15	23.1	0.960784	0.976471	none	none	none	none	none	none	none	none	none	none	none	none	none	none	none	none	none	none	none	none	none	none	none	none
2.A.7.35.7	D3FBR1	none	none	9	-	+	-	-	-	none	none	none	none	none	none	OLS29957	9	1.2e-08	24.4	0.949821	0.942652	none	none	none	none	none	none	none	none	none	none	none	none	none	none	none	none	none	none
2.A.7.36.5	K4M9J6	none	none	10	-	-	+	-	-	none	none	none	none	none	none	none	none	none	none	none	none	OLS21621	10	6.1e-33	43.6	0.996429	0.996429	none	none	none	none	none	none	none	none	none	none	none	none
2.A.7.40.3	D7DP26	none	none	10	-	-	+	-	+	none	none	none	none	none	none	none	none	none	none	none	none	OLS25744	10	2.8e-06	23.4	0.961538	0.932692	none	none	none	none	none	none	WP_147663585	9	4e-08	25.6	0.94186	0.972868
2.A.14.1.2	Q46839	anion(CHEBI:22563)~glycolate(CHEBI:29805), anion(CHEBI:22563)~lactate(CHEBI:24996)	metabolite(CHEBI:25212)~glycolate(CHEBI:29805), metabolite(CHEBI:25212)~lactate(CHEBI:24996)	18	-	+	-	-	-	none	none	none	none	none	none	OLS29539	17	1.5e-13	24.9	0.916525	0.926746	none	none	none	none	none	none	none	none	none	none	none	none	none	none	none	none	none	none
2.A.16.2.2	Q5EAK4	anion(CHEBI:22563)~malate(2-)(CHEBI:15595)	metabolite(CHEBI:25212)~malate(2-)(CHEBI:15595)	5	-	-	+	-	-	none	none	none	none	none	none	none	none	none	none	none	none	OLS25171	0	3.5e-10	25	0.920455	0.911932	none	none	none	none	none	none	none	none	none	none	none	none
2.A.16.6.2	C4IKV8	anion(CHEBI:22563)~tellurite(CHEBI:30477)	tellurite(CHEBI:30477)	10	-	-	-	+	-	none	none	none	none	none	none	none	none	none	none	none	none	none	none	none	none	none	none	KKK45789	10	3.6e-18	31.6	0.962025	0.981013	none	none	none	none	none	none
2.A.19.5.1	P45394	cation(CHEBI:36916)~calcium(2+)(CHEBI:3308)	cofactor(CHEBI:23357)~calcium(2+)(CHEBI:3308)	10	-	-	+	+	-	none	none	none	none	none	none	none	none	none	none	none	none	OLS22711	11	2.8e-09	23.5	0.975069	0.869806	KKK41387	10	9.5e-18	28.7	0.957187	0.972477	none	none	none	none	none	none
2.A.19.5.2	Q0ZAI3	cation(CHEBI:36916)~calcium(2+)(CHEBI:3308), cation(CHEBI:36916)~sodium(1+)(CHEBI:9175), cation(CHEBI:36916)~hydron(CHEBI:5584)	cofactor(CHEBI:23357)~calcium(2+)(CHEBI:3308), cofactor(CHEBI:23357)~sodium(1+)(CHEBI:9175), hydron(CHEBI:5584)	10	-	+	-	-	-	none	none	none	none	none	none	OLS30802	10	5.4e-09	23.4	0.967836	0.912281	none	none	none	none	none	none	none	none	none	none	none	none	none	none	none	none	none	none
2.A.19.5.3	Q57556	cation(CHEBI:36916)~calcium(2+)(CHEBI:3308), cation(CHEBI:36916)~sodium(1+)(CHEBI:9175)	cofactor(CHEBI:23357)~calcium(2+)(CHEBI:3308), cofactor(CHEBI:23357)~sodium(1+)(CHEBI:9175)	10	-	-	-	-	+	none	none	none	none	none	none	none	none	none	none	none	none	none	none	none	none	none	none	none	none	none	none	none	none	WP_147664866	10	2e-09	22.8	0.977208	0.834758
2.A.20.1.3	P59950	anion(CHEBI:22563)~phosphate(3-)(CHEBI:7793)	phosphate(3-)(CHEBI:7793)	9	-	+	-	-	-	none	none	none	none	none	none	OLS20315	10	4e-14	25	0.988235	0.955882	none	none	none	none	none	none	none	none	none	none	none	none	none	none	none	none	none	none
2.A.20.1.4	O30499	anion(CHEBI:22563)~phosphate(3-)(CHEBI:7793)	phosphate(3-)(CHEBI:7793)	10	-	-	-	-	+	none	none	none	none	none	none	none	none	none	none	none	none	none	none	none	none	none	none	none	none	none	none	none	none	WP_147663850	9	4.2e-18	24.4	0.979651	0.94186
2.A.20.1.7	D9RF44	anion(CHEBI:22563)~phosphate(3-)(CHEBI:7793)	phosphate(3-)(CHEBI:7793)	8	-	-	-	-	+	none	none	none	none	none	none	none	none	none	none	none	none	none	none	none	none	none	none	none	none	none	none	none	none	WP_147663429	9	1.1e-18	25.5	0.981982	0.957958
2.A.20.2.7	Q8WUM9	cation(CHEBI:36916)~sodium(1+)(CHEBI:9175), anion(CHEBI:22563)~phosphate(3-)(CHEBI:7793)	cofactor(CHEBI:23357)~sodium(1+)(CHEBI:9175), phosphate(3-)(CHEBI:7793)	11	-	-	-	+	-	none	none	none	none	none	none	none	none	none	none	none	none	none	none	none	none	none	none	KKK45966	4	5e-13	35	0.936306	0.949045	none	none	none	none	none	none
2.A.20.2.9	O26024	anion(CHEBI:22563)~phosphate(3-)(CHEBI:7793)	phosphate(3-)(CHEBI:7793)	13	-	-	-	+	-	none	none	none	none	none	none	none	none	none	none	none	none	none	none	none	none	none	none	KKK44323	10	8.3e-16	24.6	0.772973	0.981081	none	none	none	none	none	none
2.A.22.5.2	Q8RHM5	cation(CHEBI:36916)~sodium(1+)(CHEBI:9175), carboxylic acid(CHEBI:33575)~tyrosine(CHEBI:9800)	cofactor(CHEBI:23357)~sodium(1+)(CHEBI:9175), metabolite(CHEBI:25212)~tyrosine(CHEBI:9800)	11	-	-	+	-	-	none	none	none	none	none	none	none	none	none	none	none	none	OLS24072	12	2.1e-21	31.2	0.973451	0.933628	none	none	none	none	none	none	none	none	none	none	none	none
2.A.33.1.1	P13738	cation(CHEBI:36916)~sodium(1+)(CHEBI:9175), cation(CHEBI:36916)~proton(CHEBI:24636)	cofactor(CHEBI:23357)~sodium(1+)(CHEBI:9175), proton(CHEBI:24636)	10	+	-	+	-	-	OLS18494	13	3.7e-35	39	0.981221	0.892019	none	none	none	none	none	none	OLS26367	11	1.2e-45	40.7	0.992823	0.897129	none	none	none	none	none	none	none	none	none	none	none	none
2.A.36.6.1	O29412	cation(CHEBI:36916)~sodium(1+)(CHEBI:9175)	cofactor(CHEBI:23357)~sodium(1+)(CHEBI:9175)	13	-	+	-	-	-	none	none	none	none	none	none	OLS28497	13	3e-16	26.2	0.983725	0.882459	none	none	none	none	none	none	none	none	none	none	none	none	none	none	none	none	none	none
2.A.37.3.3	V5WD80	cation(CHEBI:36916)~sodium(1+)(CHEBI:9175), cation(CHEBI:36916)~hydron(CHEBI:5584)	cofactor(CHEBI:23357)~sodium(1+)(CHEBI:9175), hydron(CHEBI:5584)	13	-	+	+	-	-	none	none	none	none	none	none	OLS24646	13	9.2e-17	26.6	0.946429	0.948661	OLS27868	11	1.5e-14	26.8	0.952381	0.950113	none	none	none	none	none	none	none	none	none	none	none	none
2.A.40.7.4	P31440	nucleoside(CHEBI:33838)~guanosine(CHEBI:5564), nucleobase(CHEBI:18282)~hypoxanthine(CHEBI:5841)	metabolite(CHEBI:25212)~guanosine(CHEBI:5564), metabolite(CHEBI:25212)~hypoxanthine(CHEBI:5841)	12	-	-	-	-	+	none	none	none	none	none	none	none	none	none	none	none	none	none	none	none	none	none	none	none	none	none	none	none	none	WP_147662732	13	2.1e-31	36.8	0.984199	0.959368
2.A.45.1.1	P30329	cation(CHEBI:36916)~hydron(CHEBI:5584)	hydron(CHEBI:5584)	11	+	-	-	-	-	OLS18217	13	3.2e-32	35	0.997773	0.951002	none	none	none	none	none	none	none	none	none	none	none	none	none	none	none	none	none	none	none	none	none	none	none	none
2.A.45.2.2	P0A607	none	none	11	+	+	+	+	+	OLS17633	14	8.3e-19	23.5	0.985612	0.983213	OLS24134	13	5.3e-25	29	0.977011	0.967816	OLS22701	14	4.8e-26	26.7	0.997738	0.961538	KKK42181	10	4.2e-21	23.1	0.972222	0.965278	WP_147662059	11	1.4e-23	23.5	0.991051	0.950783
2.A.47.1.1	Q2FMC1	anion(CHEBI:22563)~anion(CHEBI:22563)	anion(CHEBI:22563)	14	-	+	-	-	-	none	none	none	none	none	none	OLS25291	12	9.3e-30	32.5	0.939785	0.989247	none	none	none	none	none	none	none	none	none	none	none	none	none	none	none	none	none	none
2.A.49.4.1	Q57753	anion(CHEBI:22563)~chloride(CHEBI:3731)	cofactor(CHEBI:23357)~chloride(CHEBI:3731)	10	+	+	-	-	-	OLS17332	11	5.7e-18	27.5	0.991597	0.943978	OLS31493	10	8e-17	26.1	0.995169	0.939614	none	none	none	none	none	none	none	none	none	none	none	none	none	none	none	none	none	none
2.A.49.6.1	P74477	anion(CHEBI:22563)~chloride(CHEBI:3731)	cofactor(CHEBI:23357)~chloride(CHEBI:3731)	11	-	-	+	-	-	none	none	none	none	none	none	none	none	none	none	none	none	OLS25586	11	1.9e-34	28.1	0.983784	0.924324	none	none	none	none	none	none	none	none	none	none	none	none
2.A.49.6.2	C5D215	anion(CHEBI:22563)~chloride(CHEBI:3731)	cofactor(CHEBI:23357)~chloride(CHEBI:3731)	12	-	+	-	-	-	none	none	none	none	none	none	OLS22074	13	2.8e-31	32	0.967354	0.938144	none	none	none	none	none	none	none	none	none	none	none	none	none	none	none	none	none	none
2.A.49.6.4	Q9HPN8	anion(CHEBI:22563)~chloride(CHEBI:3731), cation(CHEBI:36916)~hydron(CHEBI:5584)	cofactor(CHEBI:23357)~chloride(CHEBI:3731), hydron(CHEBI:5584)	15	-	-	-	-	+	none	none	none	none	none	none	none	none	none	none	none	none	none	none	none	none	none	none	none	none	none	none	none	none	WP_147664308	11	7.6e-32	28.4	0.918605	0.980066
2.A.52.1.1	P23516	cation(CHEBI:36916)~nickel(2+)(CHEBI:25517)	cofactor(CHEBI:23357)~nickel(2+)(CHEBI:25517)	8	-	-	-	+	-	none	none	none	none	none	none	none	none	none	none	none	none	none	none	none	none	none	none	KKK40310	4	1.3e-06	24.9	0.936585	0.960976	none	none	none	none	none	none
2.A.53.5.3	Q0WP36	anion(CHEBI:22563)~molybdate(CHEBI:6967)	metabolite(CHEBI:25212)~molybdate(CHEBI:6967)	10	-	-	-	-	+	none	none	none	none	none	none	none	none	none	none	none	none	none	none	none	none	none	none	none	none	none	none	none	none	WP_147662113	10	9.4e-29	31.8	0.863081	0.982885
2.A.59.1.2	P45946	anion(CHEBI:22563)~arsenite(3-)(CHEBI:2846), anion(CHEBI:22563)~antimonite(CHEBI:30297)	arsenite(3-)(CHEBI:2846), antimonite(CHEBI:30297)	10	+	-	+	-	-	OLS17592	10	5.5e-25	35.7	0.938202	0.960674	none	none	none	none	none	none	OLS20010	10	1.2e-51	61.4	0.997076	0.98538	none	none	none	none	none	none	none	none	none	none	none	none
2.A.59.1.4	Q8U3B8	anion(CHEBI:22563)~arsenite(3-)(CHEBI:2846)	arsenite(3-)(CHEBI:2846)	9	-	-	-	+	-	none	none	none	none	none	none	none	none	none	none	none	none	none	none	none	none	none	none	KKK41641	9	1.9e-32	34.4	0.97281	0.987915	none	none	none	none	none	none
2.A.59.1.5	A6TP80	anion(CHEBI:22563)~arsenite(3-)(CHEBI:2846)	arsenite(3-)(CHEBI:2846)	10	+	-	-	-	-	OLS17438	9	6.2e-20	28	0.949405	0.982143	none	none	none	none	none	none	none	none	none	none	none	none	none	none	none	none	none	none	none	none	none	none	none	none
2.A.59.1.5	A6TP82	anion(CHEBI:22563)~arsenite(3-)(CHEBI:2846)	arsenite(3-)(CHEBI:2846)	0	+	-	-	-	-	OLS18179	0	4e-35	33.1	0.983923	0.916399	none	none	none	none	none	none	none	none	none	none	none	none	none	none	none	none	none	none	none	none	none	none	none	none
2.A.59.1.5	A6TP83	anion(CHEBI:22563)~arsenite(3-)(CHEBI:2846)	arsenite(3-)(CHEBI:2846)	0	+	-	-	-	-	OLS18179	0	8.2e-34	32.8	0.990536	0.914826	none	none	none	none	none	none	none	none	none	none	none	none	none	none	none	none	none	none	none	none	none	none	none	none
2.A.59.1.6	A6TLY3	anion(CHEBI:22563)~arsenite(3-)(CHEBI:2846)	arsenite(3-)(CHEBI:2846)	10	-	-	-	-	+	none	none	none	none	none	none	none	none	none	none	none	none	none	none	none	none	none	none	none	none	none	none	none	none	WP_147664870	10	2.1e-32	33.9	0.968391	0.988506
2.A.64.1.3	Q6MGQ8	peptide(CHEBI:16670)~protein polypeptide chain(CHEBI:8526)	protein polypeptide chain(CHEBI:8526)	1	-	-	+	-	-	none	none	none	none	none	none	none	none	none	none	none	none	OLS26394	0	5.1e-08	24.5	0.990196	0.990196	none	none	none	none	none	none	none	none	none	none	none	none
2.A.64.1.3	Q6MGQ9	peptide(CHEBI:16670)~protein polypeptide chain(CHEBI:8526)	protein polypeptide chain(CHEBI:8526)	6	-	-	+	-	-	none	none	none	none	none	none	none	none	none	none	none	none	OLS22448	7	2.9e-15	28.6	0.989189	0.967568	none	none	none	none	none	none	none	none	none	none	none	none
2.A.64.1.3	Q6MK41	peptide(CHEBI:16670)~protein polypeptide chain(CHEBI:8526)	protein polypeptide chain(CHEBI:8526)	1	-	-	+	-	-	none	none	none	none	none	none	none	none	none	none	none	none	OLS22450	1	5.9e-10	43.1	0.982759	0.87931	none	none	none	none	none	none	none	none	none	none	none	none
2.A.64.1.3	Q6ML26	peptide(CHEBI:16670)~protein polypeptide chain(CHEBI:8526)	protein polypeptide chain(CHEBI:8526)	1	-	-	+	-	-	none	none	none	none	none	none	none	none	none	none	none	none	OLS22450	1	1.3e-07	29	0.942029	0.971014	none	none	none	none	none	none	none	none	none	none	none	none
2.A.66.2.6	O32273	none	none	14	-	-	-	-	+	none	none	none	none	none	none	none	none	none	none	none	none	none	none	none	none	none	none	none	none	none	none	none	none	WP_147662947	13	4.9e-22	24.9	0.980519	0.993506
2.A.66.2.10	O26447	none	none	12	-	-	-	+	-	none	none	none	none	none	none	none	none	none	none	none	none	none	none	none	none	none	none	KKK44709	12	4.8e-25	27.8	0.988038	0.978469	none	none	none	none	none	none
2.A.66.2.27	WP_069472603	none	none	12	+	-	-	-	-	OLS17976	12	6.5e-08	23.4	0.955224	0.972637	none	none	none	none	none	none	none	none	none	none	none	none	none	none	none	none	none	none	none	none	none	none	none	none
2.A.66.2.29	WP_012047910	none	none	14	-	-	-	-	+	none	none	none	none	none	none	none	none	none	none	none	none	none	none	none	none	none	none	none	none	none	none	none	none	WP_147662932	14	0.00031	22.2	0.968017	0.910448
2.A.66.6.1	Q9HZE9	exopolysaccharide(CHEBI:72813)	exopolysaccharide(CHEBI:72813)	3	+	-	-	-	-	OLS17132	0	3.6e-44	28.6	0.924	0.984	none	none	none	none	none	none	none	none	none	none	none	none	none	none	none	none	none	none	none	none	none	none	none	none
2.A.66.6.1	Q9HZF0	exopolysaccharide(CHEBI:72813)	exopolysaccharide(CHEBI:72813)	12	+	-	-	-	-	OLS17131	12	9.3e-08	21.6	0.980916	0.835878	none	none	none	none	none	none	none	none	none	none	none	none	none	none	none	none	none	none	none	none	none	none	none	none
2.A.66.6.2	A3RZV8	glycosyl group(CHEBI:24403)	glycosyl group(CHEBI:24403)	13	+	-	-	-	-	OLS18514	0	2.6e-30	25.8	0.855159	0.984127	none	none	none	none	none	none	none	none	none	none	none	none	none	none	none	none	none	none	none	none	none	none	none	none
2.A.66.12.5	L0IDC2	none	none	14	+	-	-	-	-	OLS17252	12	2.3e-07	24.6	0.886256	0.981043	none	none	none	none	none	none	none	none	none	none	none	none	none	none	none	none	none	none	none	none	none	none	none	none
2.A.66.12.9	SIM61939	none	none	15	-	-	-	-	+	none	none	none	none	none	none	none	none	none	none	none	none	none	none	none	none	none	none	none	none	none	none	none	none	WP_147662925	14	3.4e-05	21.3	0.930368	0.947776
2.A.67.3.1	Q9S433	none	none	15	-	+	-	-	-	none	none	none	none	none	none	OLS31206	25	2.6e-12	23.7	0.955752	0.827434	none	none	none	none	none	none	none	none	none	none	none	none	none	none	none	none	none	none
2.A.69.4.3	O27435	none	none	10	-	+	+	-	-	none	none	none	none	none	none	OLS30299	10	3e-13	28.2	0.990385	0.964744	OLS24170	10	3e-10	25.2	0.978193	0.88785	none	none	none	none	none	none	none	none	none	none	none	none
2.A.76.1.7	G4NW86	carboxylic acid(CHEBI:33575)~alpha-amino acid(CHEBI:2642)	alpha-amino acid(CHEBI:2642)	6	-	-	-	+	-	none	none	none	none	none	none	none	none	none	none	none	none	none	none	none	none	none	none	KKK44898	6	6.7e-08	23.2	0.971564	0.933649	none	none	none	none	none	none
2.A.76.1.8	G4NXW2	carboxylic acid(CHEBI:33575)~alpha-amino acid(CHEBI:2642)	alpha-amino acid(CHEBI:2642)	6	-	-	-	+	-	none	none	none	none	none	none	none	none	none	none	none	none	none	none	none	none	none	none	KKK40645	6	8.6e-07	20.9	0.975124	0.970149	none	none	none	none	none	none
2.A.76.1.13	KKK40645	none	none	6	-	+	-	-	+	none	none	none	none	none	none	OLS30175	6	1.3e-12	27.7	0.976526	0.948357	none	none	none	none	none	none	none	none	none	none	none	none	WP_147662781	6	9e-26	38.7	0.995495	0.95045
2.A.87.2.3	F9LXW4	molecule(CHEBI:25367)~thiamine(1+)(CHEBI:9530)	metabolite(CHEBI:25212)~thiamine(1+)(CHEBI:9530)	5	-	-	-	+	-	none	none	none	none	none	none	none	none	none	none	none	none	none	none	none	none	none	none	KKK41214	5	0.00036	26.6	0.895833	0.947917	none	none	none	none	none	none
2.A.88.8.4	Q8PW04	none	none	5	-	-	-	-	+	none	none	none	none	none	none	none	none	none	none	none	none	none	none	none	none	none	none	none	none	none	none	none	none	WP_147661255	7	5.8e-17	27.1	0.985714	0.985714
2.A.88.9.3	KKK40155	none	none	5	+	-	-	-	-	OLS17574	5	1.1e-07	29.8	0.987578	0.913043	none	none	none	none	none	none	none	none	none	none	none	none	none	none	none	none	none	none	none	none	none	none	none	none
2.A.89.1.2	Q9ZUA5	cation(CHEBI:36916)~iron(2+)(CHEBI:34754)	cofactor(CHEBI:23357)~iron(2+)(CHEBI:34754)	5	-	-	+	+	-	none	none	none	none	none	none	none	none	none	none	none	none	OLS27892	5	1.9e-21	32.7	0.985366	0.995122	KKK45800	5	7.6e-35	38	0.9819	0.977376	none	none	none	none	none	none
2.A.89.1.10	KKK43167	none	none	5	-	-	-	+	+	none	none	none	none	none	none	none	none	none	none	none	none	none	none	none	none	none	none	KKK43167	5	5e-87	100	0.995327	0.995327	WP_147662772	5	8.3e-17	29.6	0.982578	0.721254
2.A.89.1.11	OLS31039	none	none	5	-	+	-	-	-	none	none	none	none	none	none	OLS31039	5	6.9e-71	100	0.995495	0.995495	none	none	none	none	none	none	none	none	none	none	none	none	none	none	none	none	none	none
2.A.89.1.12	OLS18256	none	none	5	+	-	-	-	-	OLS18256	5	2.2e-58	100	0.995074	0.995074	none	none	none	none	none	none	none	none	none	none	none	none	none	none	none	none	none	none	none	none	none	none	none	none
2.A.89.3.10	Q9UY73	cation(CHEBI:36916)~iron(2+)(CHEBI:34754)	cofactor(CHEBI:23357)~iron(2+)(CHEBI:34754)	5	-	-	+	-	-	none	none	none	none	none	none	none	none	none	none	none	none	OLS26809	6	3.2e-15	24.2	0.788462	0.980769	none	none	none	none	none	none	none	none	none	none	none	none
2.A.90.3.4	C4LVC4	none	none	4	-	-	-	-	+	none	none	none	none	none	none	none	none	none	none	none	none	none	none	none	none	none	none	none	none	none	none	none	none	WP_147662102	5	1.9e-32	42.5	0.992063	0.988095
2.A.102.2.6	V6I8W0	sulfurous acid(CHEBI:9344)	sulfurous acid(CHEBI:9344)	7	-	-	-	-	+	none	none	none	none	none	none	none	none	none	none	none	none	none	none	none	none	none	none	none	none	none	none	none	none	WP_147662701	8	2.7e-08	26.3	0.948207	0.936255
2.A.102.4.1	Q9UYH7	none	none	7	+	+	+	+	-	OLS17119	7	1.3e-16	29.5	0.992727	0.883636	OLS22163	8	1.1e-19	35.6	0.988636	0.931818	OLS16483	7	2.9e-20	31.5	0.98951	0.86014	KKK41298	10	3.3e-14	28.2	0.988235	0.913725	none	none	none	none	none	none
2.A.102.4.6	Q89V93	none	none	8	-	+	-	+	-	none	none	none	none	none	none	OLS30882	7	1.6e-12	24.7	0.937282	0.972125	none	none	none	none	none	none	KKK43104	8	2.9e-09	22.1	0.884058	0.981884	none	none	none	none	none	none
2.A.106.1.1	P52876	none	none	6	+	-	-	-	-	OLS18586	6	1.9e-15	29.9	0.882353	0.980392	none	none	none	none	none	none	none	none	none	none	none	none	none	none	none	none	none	none	none	none	none	none	none	none
2.A.106.1.4	B9MIH1	none	none	5	-	+	-	-	-	none	none	none	none	none	none	OLS31589	6	1.7e-19	30	0.952632	0.963158	none	none	none	none	none	none	none	none	none	none	none	none	none	none	none	none	none	none
2.A.106.1.8	Q8EHY3	anion(CHEBI:22563)~lactate(CHEBI:24996)	metabolite(CHEBI:25212)~lactate(CHEBI:24996)	5	-	-	+	-	-	none	none	none	none	none	none	none	none	none	none	none	none	OLS25321	6	3.3e-18	31.6	0.994819	0.92228	none	none	none	none	none	none	none	none	none	none	none	none
2.A.107.1.1	P76264	cation(CHEBI:36916)~manganese(2+)(CHEBI:29035)	cofactor(CHEBI:23357)~manganese(2+)(CHEBI:29035)	6	-	-	-	-	+	none	none	none	none	none	none	none	none	none	none	none	none	none	none	none	none	none	none	none	none	none	none	none	none	WP_147664422	6	1.5e-22	38.9	0.988889	0.994444
2.A.107.1.2	O27840	cation(CHEBI:36916)~manganese(2+)(CHEBI:29035)	cofactor(CHEBI:23357)~manganese(2+)(CHEBI:29035)	6	-	-	-	+	-	none	none	none	none	none	none	none	none	none	none	none	none	none	none	none	none	none	none	KKK41517	6	5.2e-26	45.9	0.994595	0.972973	none	none	none	none	none	none
2.A.108.2.2	Q8YBL6	cation(CHEBI:36916)~iron(2+)(CHEBI:34754), cation(CHEBI:36916)~iron(3+)(CHEBI:34755)	cofactor(CHEBI:23357)~iron(2+)(CHEBI:34754), cofactor(CHEBI:23357)~iron(3+)(CHEBI:34755)	7	-	-	-	+	-	none	none	none	none	none	none	none	none	none	none	none	none	none	none	none	none	none	none	KKK41457	7	7.4e-18	26	0.984733	0.950382	none	none	none	none	none	none
2.A.108.2.3	P75901	cation(CHEBI:36916)~iron(2+)(CHEBI:34754)	cofactor(CHEBI:23357)~iron(2+)(CHEBI:34754)	6	-	+	+	-	-	none	none	none	none	none	none	OLS25750	7	3.1e-21	35.1	0.980916	0.958015	OLS21314	7	6.8e-21	36.7	0.965251	0.938224	none	none	none	none	none	none	none	none	none	none	none	none
2.A.108.2.8	Q9Y8Z4	none	none	8	-	-	-	+	-	none	none	none	none	none	none	none	none	none	none	none	none	none	none	none	none	none	none	KKK42467	7	7e-13	29.1	0.988679	0.94717	none	none	none	none	none	none
2.A.113.1.4	Q58492	none	none	6	-	-	-	+	+	none	none	none	none	none	none	none	none	none	none	none	none	none	none	none	none	none	none	KKK44917	6	8.3e-10	26.7	0.963801	0.891403	WP_147664739	7	1.9e-08	23.7	0.994737	0.868421
2.A.113.1.9	F8C138	none	none	6	-	-	+	-	-	none	none	none	none	none	none	none	none	none	none	none	none	OLS27098	6	1.7e-13	25.8	0.918455	0.969957	none	none	none	none	none	none	none	none	none	none	none	none
2.A.119.1.2	A8VTI4	none	none	9	-	-	-	-	+	none	none	none	none	none	none	none	none	none	none	none	none	none	none	none	none	none	none	none	none	none	none	none	none	WP_147661358	7	2.7e-14	25.2	0.861635	0.996855
2.A.120.1.11	V1CIA4	carboxylic acid(CHEBI:33575)~alpha-amino acid(CHEBI:2642)	alpha-amino acid(CHEBI:2642)	11	-	+	-	-	-	none	none	none	none	none	none	OLS31245	0	4.9e-10	24.8	0.910853	0.945736	none	none	none	none	none	none	none	none	none	none	none	none	none	none	none	none	none	none
2.A.121.4.1	E0QD93	none	none	4	-	-	-	+	-	none	none	none	none	none	none	none	none	none	none	none	none	none	none	none	none	none	none	KKK43369	9	0.0038	24.4	0.99095	0.923077	none	none	none	none	none	none
2.A.121.4.5	B9L883	none	none	7	-	-	-	+	-	none	none	none	none	none	none	none	none	none	none	none	none	none	none	none	none	none	none	KKK44094	4	0.02	25	0.835227	0.977273	none	none	none	none	none	none
2.A.121.4.8	KKK46485	none	none	8	+	-	-	+	+	OLS17705	7	2.6e-06	26	0.889868	0.991189	none	none	none	none	none	none	none	none	none	none	none	none	KKK46485	8	6.9e-59	100	0.996416	0.996416	WP_147664003	7	4.6e-10	25.8	0.92623	0.963115
2.A.127.1.13	NLW19671	none	none	6	-	-	-	-	+	none	none	none	none	none	none	none	none	none	none	none	none	none	none	none	none	none	none	none	none	none	none	none	none	WP_147664799	6	1.5e-15	28.1	0.991968	0.835341
2.A.128.1.11	WP_053223824	none	none	4	-	-	+	-	-	none	none	none	none	none	none	none	none	none	none	none	none	OLS25922	4	5e-12	31.2	0.991071	0.892857	none	none	none	none	none	none	none	none	none	none	none	none
2.A.129.2.1	KKK44903	none	none	4	-	-	-	-	+	none	none	none	none	none	none	none	none	none	none	none	none	none	none	none	none	none	none	none	none	none	none	none	none	WP_147662961	4	1.7e-25	51.9	0.99359	0.961538
2.A.129.2.2	OLS23552	none	none	3	-	-	+	-	-	none	none	none	none	none	none	none	none	none	none	none	none	OLS23552	3	5e-37	100	0.993007	0.993007	none	none	none	none	none	none	none	none	none	none	none	none
3.A.1.1.24	Q72KX2	monosaccharide(CHEBI:35381)~glucose(CHEBI:5418), monosaccharide(CHEBI:35381)~mannose(CHEBI:14575)	metabolite(CHEBI:25212)~glucose(CHEBI:5418), metabolite(CHEBI:25212)~mannose(CHEBI:14575)	1	-	-	-	+	-	none	none	none	none	none	none	none	none	none	none	none	none	none	none	none	none	none	none	KKK46249	1	2.4e-45	35.9	0.982051	0.979487	none	none	none	none	none	none
3.A.1.1.24	Q72KX3	monosaccharide(CHEBI:35381)~glucose(CHEBI:5418), monosaccharide(CHEBI:35381)~mannose(CHEBI:14575)	metabolite(CHEBI:25212)~glucose(CHEBI:5418), metabolite(CHEBI:25212)~mannose(CHEBI:14575)	8	-	-	-	+	-	none	none	none	none	none	none	none	none	none	none	none	none	none	none	none	none	none	none	KKK46248	6	4.3e-24	33.6	0.772358	0.98645	none	none	none	none	none	none
3.A.1.1.24	Q72KX4	monosaccharide(CHEBI:35381)~glucose(CHEBI:5418), monosaccharide(CHEBI:35381)~mannose(CHEBI:14575)	metabolite(CHEBI:25212)~glucose(CHEBI:5418), metabolite(CHEBI:25212)~mannose(CHEBI:14575)	6	-	-	-	+	-	none	none	none	none	none	none	none	none	none	none	none	none	none	none	none	none	none	none	KKK46247	7	1e-38	45.7	0.996255	0.992509	none	none	none	none	none	none
3.A.1.1.24	Q72L52	monosaccharide(CHEBI:35381)~glucose(CHEBI:5418), monosaccharide(CHEBI:35381)~mannose(CHEBI:14575)	metabolite(CHEBI:25212)~glucose(CHEBI:5418), metabolite(CHEBI:25212)~mannose(CHEBI:14575)	1	-	-	-	+	-	none	none	none	none	none	none	none	none	none	none	none	none	none	none	none	none	none	none	KKK46246	0	9.9e-62	45	0.983827	0.981132	none	none	none	none	none	none
3.A.1.1.52	Q8YMZ3	molecule(CHEBI:25367)~esculin(CHEBI:4853), oligosaccharide(CHEBI:50699)~maltose(CHEBI:6668), oligosaccharide(CHEBI:50699)~sucrose(CHEBI:9314), beta-glucoside(CHEBI:60980), monosaccharide(CHEBI:35381)~glucose(CHEBI:5418), monosaccharide(CHEBI:35381)~fructose(CHEBI:5172)	metabolite(CHEBI:25212)~esculin(CHEBI:4853), metabolite(CHEBI:25212)~maltose(CHEBI:6668), metabolite(CHEBI:25212)~sucrose(CHEBI:9314), beta-glucoside(CHEBI:60980), metabolite(CHEBI:25212)~glucose(CHEBI:5418), metabolite(CHEBI:25212)~fructose(CHEBI:5172)	0	-	-	+	-	-	none	none	none	none	none	none	none	none	none	none	none	none	OLS24724	0	7.6e-55	41.1	0.868895	0.984576	none	none	none	none	none	none	none	none	none	none	none	none
3.A.1.1.52	Q8YU29	molecule(CHEBI:25367)~esculin(CHEBI:4853), oligosaccharide(CHEBI:50699)~maltose(CHEBI:6668), oligosaccharide(CHEBI:50699)~sucrose(CHEBI:9314), beta-glucoside(CHEBI:60980), monosaccharide(CHEBI:35381)~glucose(CHEBI:5418), monosaccharide(CHEBI:35381)~fructose(CHEBI:5172)	metabolite(CHEBI:25212)~esculin(CHEBI:4853), metabolite(CHEBI:25212)~maltose(CHEBI:6668), metabolite(CHEBI:25212)~sucrose(CHEBI:9314), beta-glucoside(CHEBI:60980), metabolite(CHEBI:25212)~glucose(CHEBI:5418), metabolite(CHEBI:25212)~fructose(CHEBI:5172)	6	-	-	+	-	-	none	none	none	none	none	none	none	none	none	none	none	none	OLS24722	6	5e-25	32.8	0.990446	0.894904	none	none	none	none	none	none	none	none	none	none	none	none
3.A.1.1.52	Q8YVQ8	molecule(CHEBI:25367)~esculin(CHEBI:4853), oligosaccharide(CHEBI:50699)~maltose(CHEBI:6668), oligosaccharide(CHEBI:50699)~sucrose(CHEBI:9314), beta-glucoside(CHEBI:60980), monosaccharide(CHEBI:35381)~glucose(CHEBI:5418), monosaccharide(CHEBI:35381)~fructose(CHEBI:5172)	metabolite(CHEBI:25212)~esculin(CHEBI:4853), metabolite(CHEBI:25212)~maltose(CHEBI:6668), metabolite(CHEBI:25212)~sucrose(CHEBI:9314), beta-glucoside(CHEBI:60980), metabolite(CHEBI:25212)~glucose(CHEBI:5418), metabolite(CHEBI:25212)~fructose(CHEBI:5172)	1	-	-	+	-	-	none	none	none	none	none	none	none	none	none	none	none	none	OLS24721	1	8.2e-29	28.4	0.982097	0.956522	none	none	none	none	none	none	none	none	none	none	none	none
3.A.1.1.52	Q8YVZ3	molecule(CHEBI:25367)~esculin(CHEBI:4853), oligosaccharide(CHEBI:50699)~maltose(CHEBI:6668), oligosaccharide(CHEBI:50699)~sucrose(CHEBI:9314), beta-glucoside(CHEBI:60980), monosaccharide(CHEBI:35381)~glucose(CHEBI:5418), monosaccharide(CHEBI:35381)~fructose(CHEBI:5172)	metabolite(CHEBI:25212)~esculin(CHEBI:4853), metabolite(CHEBI:25212)~maltose(CHEBI:6668), metabolite(CHEBI:25212)~sucrose(CHEBI:9314), beta-glucoside(CHEBI:60980), metabolite(CHEBI:25212)~glucose(CHEBI:5418), metabolite(CHEBI:25212)~fructose(CHEBI:5172)	1	-	-	+	-	-	none	none	none	none	none	none	none	none	none	none	none	none	OLS24724	0	8.8e-56	44.7	0.978202	0.983651	none	none	none	none	none	none	none	none	none	none	none	none
3.A.1.1.52	Q8Z042	molecule(CHEBI:25367)~esculin(CHEBI:4853), oligosaccharide(CHEBI:50699)~maltose(CHEBI:6668), oligosaccharide(CHEBI:50699)~sucrose(CHEBI:9314), beta-glucoside(CHEBI:60980), monosaccharide(CHEBI:35381)~glucose(CHEBI:5418), monosaccharide(CHEBI:35381)~fructose(CHEBI:5172)	metabolite(CHEBI:25212)~esculin(CHEBI:4853), metabolite(CHEBI:25212)~maltose(CHEBI:6668), metabolite(CHEBI:25212)~sucrose(CHEBI:9314), beta-glucoside(CHEBI:60980), metabolite(CHEBI:25212)~glucose(CHEBI:5418), metabolite(CHEBI:25212)~fructose(CHEBI:5172)	6	-	-	+	-	-	none	none	none	none	none	none	none	none	none	none	none	none	OLS24723	11	1.2e-21	37.2	0.988848	0.988848	none	none	none	none	none	none	none	none	none	none	none	none
3.A.1.1.54	OLS20027	none	none	16	-	-	+	-	-	none	none	none	none	none	none	none	none	none	none	none	none	OLS20027	16	7.5e-126	100	0.99844	0.99844	none	none	none	none	none	none	none	none	none	none	none	none
3.A.1.1.54	OLS20028	none	none	18	-	-	+	-	-	none	none	none	none	none	none	none	none	none	none	none	none	OLS20028	18	2.7e-121	100	0.998716	0.998716	none	none	none	none	none	none	none	none	none	none	none	none
3.A.1.1.54	OLS20029	none	none	0	-	-	+	-	-	none	none	none	none	none	none	none	none	none	none	none	none	OLS20029	0	1.8e-126	100	0.997361	0.997361	none	none	none	none	none	none	none	none	none	none	none	none
3.A.1.1.54	OLS24721	none	none	1	-	-	+	-	-	none	none	none	none	none	none	none	none	none	none	none	none	OLS24721	1	6.5e-133	100	0.997658	0.997658	none	none	none	none	none	none	none	none	none	none	none	none
3.A.1.2.12	Q8DU36	nucleoside(CHEBI:33838)~deoxyribonucleoside(CHEBI:23636)	deoxyribonucleoside(CHEBI:23636)	1	-	-	+	-	-	none	none	none	none	none	none	none	none	none	none	none	none	OLS24537	4	6.3e-20	31.7	0.957672	0.910053	none	none	none	none	none	none	none	none	none	none	none	none
3.A.1.2.12	Q8DU37	nucleoside(CHEBI:33838)~deoxyribonucleoside(CHEBI:23636)	deoxyribonucleoside(CHEBI:23636)	0	-	-	+	-	-	none	none	none	none	none	none	none	none	none	none	none	none	OLS16751	1	3.7e-75	46.7	0.998031	0.982283	none	none	none	none	none	none	none	none	none	none	none	none
3.A.1.2.12	Q8DU38	nucleoside(CHEBI:33838)~deoxyribonucleoside(CHEBI:23636)	deoxyribonucleoside(CHEBI:23636)	8	-	-	+	-	-	none	none	none	none	none	none	none	none	none	none	none	none	OLS19774	11	2.7e-09	25.2	0.926087	0.965217	none	none	none	none	none	none	none	none	none	none	none	none
3.A.1.2.12	Q8DU39	nucleoside(CHEBI:33838)~deoxyribonucleoside(CHEBI:23636)	deoxyribonucleoside(CHEBI:23636)	9	-	-	+	-	-	none	none	none	none	none	none	none	none	none	none	none	none	OLS19773	7	2.7e-19	35.4	0.942761	0.969697	none	none	none	none	none	none	none	none	none	none	none	none
3.A.1.2.17	A2RKA5	nucleoside(CHEBI:33838)~nucleoside(CHEBI:7647)	nucleoside(CHEBI:7647)	9	-	+	+	-	-	none	none	none	none	none	none	OLS26880	3	0.0024	26.9	0.916667	0.916667	OLS16747	9	1.8e-23	33.5	0.952077	0.955272	none	none	none	none	none	none	none	none	none	none	none	none
3.A.1.2.17	A2RKA6	nucleoside(CHEBI:33838)~nucleoside(CHEBI:7647)	nucleoside(CHEBI:7647)	8	-	+	+	-	-	none	none	none	none	none	none	OLS26879	9	4.1e-09	24.1	0.945017	0.996564	OLS16748	9	9.1e-22	28.2	0.970588	0.988235	none	none	none	none	none	none	none	none	none	none	none	none
3.A.1.2.17	A2RKA7	nucleoside(CHEBI:33838)~nucleoside(CHEBI:7647)	nucleoside(CHEBI:7647)	0	-	+	+	-	-	none	none	none	none	none	none	OLS27897	0	2.3e-57	48.2	0.997382	0.95288	OLS16751	1	1.1e-70	45.5	0.998024	0.982213	none	none	none	none	none	none	none	none	none	none	none	none
3.A.1.2.17	D2BKA1	nucleoside(CHEBI:33838)~nucleoside(CHEBI:7647)	nucleoside(CHEBI:7647)	1	-	+	+	-	-	none	none	none	none	none	none	OLS27898	1	8.5e-25	31.5	0.979412	0.932353	OLS16750	2	1.5e-11	26.9	0.915408	0.939577	none	none	none	none	none	none	none	none	none	none	none	none
3.A.1.2.30	OLS24537	none	none	4	-	-	+	-	-	none	none	none	none	none	none	none	none	none	none	none	none	OLS24537	4	5.3e-110	100	0.997531	0.997531	none	none	none	none	none	none	none	none	none	none	none	none
3.A.1.2.30	OLS24538	none	none	0	-	-	+	-	-	none	none	none	none	none	none	none	none	none	none	none	none	OLS24538	0	1.8e-152	100	0.998224	0.998224	none	none	none	none	none	none	none	none	none	none	none	none
3.A.1.2.30	OLS24539	none	none	22	-	-	+	-	-	none	none	none	none	none	none	none	none	none	none	none	none	OLS24539	22	9.8e-168	100	0.998843	0.998843	none	none	none	none	none	none	none	none	none	none	none	none
3.A.1.3.6	P35113	carboxylic acid(CHEBI:33575)~D-nopaline(CHEBI:7620)	D-nopaline(CHEBI:7620)	5	-	+	-	-	-	none	none	none	none	none	none	OLS23420	6	1.8e-18	33.7	0.995122	0.97561	none	none	none	none	none	none	none	none	none	none	none	none	none	none	none	none	none	none
3.A.1.3.6	P35116	carboxylic acid(CHEBI:33575)~D-nopaline(CHEBI:7620)	D-nopaline(CHEBI:7620)	0	-	+	-	-	-	none	none	none	none	none	none	OLS23421	0	8.4e-47	51	0.948617	0.996047	none	none	none	none	none	none	none	none	none	none	none	none	none	none	none	none	none	none
3.A.1.3.6	P35118	carboxylic acid(CHEBI:33575)~D-nopaline(CHEBI:7620)	D-nopaline(CHEBI:7620)	5	-	+	-	-	-	none	none	none	none	none	none	OLS23422	5	1.3e-12	25.2	0.957143	0.97619	none	none	none	none	none	none	none	none	none	none	none	none	none	none	none	none	none	none
3.A.1.3.6	P35120	carboxylic acid(CHEBI:33575)~D-nopaline(CHEBI:7620)	D-nopaline(CHEBI:7620)	1	-	+	-	-	-	none	none	none	none	none	none	OLS23423	1	5.8e-08	18.9	0.877953	0.980315	none	none	none	none	none	none	none	none	none	none	none	none	none	none	none	none	none	none
3.A.1.3.30	OLS25600	none	none	2	-	-	+	-	+	none	none	none	none	none	none	none	none	none	none	none	none	OLS25600	2	5.4e-117	100	0.997312	0.997312	none	none	none	none	none	none	WP_147662809	2	1.5e-36	33.7	0.986842	0.963158
3.A.1.3.30	OLS25601	none	none	10	-	-	+	-	+	none	none	none	none	none	none	none	none	none	none	none	none	OLS25601	10	2.7e-90	100	0.997881	0.997881	none	none	none	none	none	none	WP_147661175	6	7.5e-29	42.5	0.843137	0.996732
3.A.1.3.30	OLS25602	none	none	0	-	-	+	-	+	none	none	none	none	none	none	none	none	none	none	none	none	OLS25602	0	5.5e-89	100	0.996016	0.996016	none	none	none	none	none	none	WP_170311415	0	2.2e-64	68.3	0.995935	0.98374
3.A.1.4.6	Q7A2H0	none	none	0	-	-	+	-	-	none	none	none	none	none	none	none	none	none	none	none	none	OLS23346	0	5.2e-47	43.1	0.988462	0.957692	none	none	none	none	none	none	none	none	none	none	none	none
3.A.1.4.6	Q8YT15	none	none	1	-	-	+	-	-	none	none	none	none	none	none	none	none	none	none	none	none	OLS23349	1	1.6e-45	44.5	0.991597	0.97479	none	none	none	none	none	none	none	none	none	none	none	none
3.A.1.4.6	Q8YVY4	none	none	1	-	-	+	-	-	none	none	none	none	none	none	none	none	none	none	none	none	OLS24629	2	9e-15	29.6	0.890777	0.966019	none	none	none	none	none	none	none	none	none	none	none	none
3.A.1.4.6	Q8YXD0	none	none	7	-	-	+	-	-	none	none	none	none	none	none	none	none	none	none	none	none	OLS23348	9	7.6e-24	30.5	0.987805	0.853659	none	none	none	none	none	none	none	none	none	none	none	none
3.A.1.4.6	Q8YY08	none	none	10	-	-	+	-	-	none	none	none	none	none	none	none	none	none	none	none	none	OLS23347	10	1.9e-18	28.3	0.835079	0.939791	none	none	none	none	none	none	none	none	none	none	none	none
3.A.1.4.10	Q8DQH7	carboxylic acid(CHEBI:33575)~L-threonine(CHEBI:16857), carboxylic acid(CHEBI:33575)~L-isoleucine(CHEBI:17191), carboxylic acid(CHEBI:33575)~alanine(CHEBI:2539), carboxylic acid(CHEBI:33575)~serine(CHEBI:9116), carboxylic acid(CHEBI:33575)~leucine(CHEBI:25017), carboxylic acid(CHEBI:33575)~valine(CHEBI:27266)	metabolite(CHEBI:25212)~L-threonine(CHEBI:16857), metabolite(CHEBI:25212)~L-isoleucine(CHEBI:17191), metabolite(CHEBI:25212)~alanine(CHEBI:2539), metabolite(CHEBI:25212)~serine(CHEBI:9116), metabolite(CHEBI:25212)~leucine(CHEBI:25017), metabolite(CHEBI:25212)~valine(CHEBI:27266)	0	-	+	-	-	-	none	none	none	none	none	none	OLS21409	0	7.4e-44	46.8	0.995708	0.995708	none	none	none	none	none	none	none	none	none	none	none	none	none	none	none	none	none	none
3.A.1.4.10	Q8DQH8	carboxylic acid(CHEBI:33575)~L-threonine(CHEBI:16857), carboxylic acid(CHEBI:33575)~L-isoleucine(CHEBI:17191), carboxylic acid(CHEBI:33575)~alanine(CHEBI:2539), carboxylic acid(CHEBI:33575)~serine(CHEBI:9116), carboxylic acid(CHEBI:33575)~leucine(CHEBI:25017), carboxylic acid(CHEBI:33575)~valine(CHEBI:27266)	metabolite(CHEBI:25212)~L-threonine(CHEBI:16857), metabolite(CHEBI:25212)~L-isoleucine(CHEBI:17191), metabolite(CHEBI:25212)~alanine(CHEBI:2539), metabolite(CHEBI:25212)~serine(CHEBI:9116), metabolite(CHEBI:25212)~leucine(CHEBI:25017), metabolite(CHEBI:25212)~valine(CHEBI:27266)	0	-	+	-	-	-	none	none	none	none	none	none	OLS21408	1	3.6e-39	42.6	0.947791	0.995984	none	none	none	none	none	none	none	none	none	none	none	none	none	none	none	none	none	none
3.A.1.4.10	Q8DQH9	carboxylic acid(CHEBI:33575)~L-threonine(CHEBI:16857), carboxylic acid(CHEBI:33575)~L-isoleucine(CHEBI:17191), carboxylic acid(CHEBI:33575)~alanine(CHEBI:2539), carboxylic acid(CHEBI:33575)~serine(CHEBI:9116), carboxylic acid(CHEBI:33575)~leucine(CHEBI:25017), carboxylic acid(CHEBI:33575)~valine(CHEBI:27266)	metabolite(CHEBI:25212)~L-threonine(CHEBI:16857), metabolite(CHEBI:25212)~L-isoleucine(CHEBI:17191), metabolite(CHEBI:25212)~alanine(CHEBI:2539), metabolite(CHEBI:25212)~serine(CHEBI:9116), metabolite(CHEBI:25212)~leucine(CHEBI:25017), metabolite(CHEBI:25212)~valine(CHEBI:27266)	9	-	+	-	-	-	none	none	none	none	none	none	OLS21407	9	3.5e-17	33.6	0.979021	0.975524	none	none	none	none	none	none	none	none	none	none	none	none	none	none	none	none	none	none
3.A.1.4.10	Q8DQI0	carboxylic acid(CHEBI:33575)~L-threonine(CHEBI:16857), carboxylic acid(CHEBI:33575)~L-isoleucine(CHEBI:17191), carboxylic acid(CHEBI:33575)~alanine(CHEBI:2539), carboxylic acid(CHEBI:33575)~serine(CHEBI:9116), carboxylic acid(CHEBI:33575)~leucine(CHEBI:25017), carboxylic acid(CHEBI:33575)~valine(CHEBI:27266)	metabolite(CHEBI:25212)~L-threonine(CHEBI:16857), metabolite(CHEBI:25212)~L-isoleucine(CHEBI:17191), metabolite(CHEBI:25212)~alanine(CHEBI:2539), metabolite(CHEBI:25212)~serine(CHEBI:9116), metabolite(CHEBI:25212)~leucine(CHEBI:25017), metabolite(CHEBI:25212)~valine(CHEBI:27266)	7	-	+	-	-	-	none	none	none	none	none	none	OLS21406	7	2.8e-16	32.4	0.968641	0.982578	none	none	none	none	none	none	none	none	none	none	none	none	none	none	none	none	none	none
3.A.1.4.10	Q8DQI1	carboxylic acid(CHEBI:33575)~L-threonine(CHEBI:16857), carboxylic acid(CHEBI:33575)~L-isoleucine(CHEBI:17191), carboxylic acid(CHEBI:33575)~alanine(CHEBI:2539), carboxylic acid(CHEBI:33575)~serine(CHEBI:9116), carboxylic acid(CHEBI:33575)~leucine(CHEBI:25017), carboxylic acid(CHEBI:33575)~valine(CHEBI:27266)	metabolite(CHEBI:25212)~L-threonine(CHEBI:16857), metabolite(CHEBI:25212)~L-isoleucine(CHEBI:17191), metabolite(CHEBI:25212)~alanine(CHEBI:2539), metabolite(CHEBI:25212)~serine(CHEBI:9116), metabolite(CHEBI:25212)~leucine(CHEBI:25017), metabolite(CHEBI:25212)~valine(CHEBI:27266)	1	-	+	-	-	-	none	none	none	none	none	none	OLS21405	0	5.6e-05	22.4	0.993197	0.952381	none	none	none	none	none	none	none	none	none	none	none	none	none	none	none	none	none	none
3.A.1.4.13	OLS24629	none	none	2	-	-	+	-	-	none	none	none	none	none	none	none	none	none	none	none	none	OLS24629	2	9e-107	100	0.997872	0.997872	none	none	none	none	none	none	none	none	none	none	none	none
3.A.1.4.13	OLS24630	none	none	20	-	-	+	-	-	none	none	none	none	none	none	none	none	none	none	none	none	OLS24630	20	5.5e-118	100	0.998758	0.998758	none	none	none	none	none	none	none	none	none	none	none	none
3.A.1.4.13	OLS24631	none	none	6	-	-	+	-	-	none	none	none	none	none	none	none	none	none	none	none	none	OLS24631	6	2.2e-93	100	0.996078	0.996078	none	none	none	none	none	none	none	none	none	none	none	none
3.A.1.4.13	OLS24632	none	none	19	-	-	+	-	-	none	none	none	none	none	none	none	none	none	none	none	none	OLS24632	19	1.8e-192	100	0.998933	0.998933	none	none	none	none	none	none	none	none	none	none	none	none
3.A.1.4.13	OLS24633	none	none	1	-	-	+	-	-	none	none	none	none	none	none	none	none	none	none	none	none	OLS24633	1	1.2e-88	100	0.995708	0.995708	none	none	none	none	none	none	none	none	none	none	none	none
3.A.1.5.14	Q9X0U6	oligosaccharide(CHEBI:50699)~cellobiose(CHEBI:3522)	metabolite(CHEBI:25212)~cellobiose(CHEBI:3522)	0	-	+	-	-	-	none	none	none	none	none	none	OLS30374	1	6.2e-48	39.9	0.984894	0.945619	none	none	none	none	none	none	none	none	none	none	none	none	none	none	none	none	none	none
3.A.1.5.14	Q9X0U7	oligosaccharide(CHEBI:50699)~cellobiose(CHEBI:3522)	metabolite(CHEBI:25212)~cellobiose(CHEBI:3522)	0	-	+	-	-	-	none	none	none	none	none	none	OLS30373	2	4.9e-53	38.9	0.990596	0.984326	none	none	none	none	none	none	none	none	none	none	none	none	none	none	none	none	none	none
3.A.1.5.14	Q9X0U8	oligosaccharide(CHEBI:50699)~cellobiose(CHEBI:3522)	metabolite(CHEBI:25212)~cellobiose(CHEBI:3522)	6	-	+	-	-	-	none	none	none	none	none	none	OLS30371	5	2.4e-25	39.5	0.991031	0.995516	none	none	none	none	none	none	none	none	none	none	none	none	none	none	none	none	none	none
3.A.1.5.14	Q9X0U9	oligosaccharide(CHEBI:50699)~cellobiose(CHEBI:3522)	metabolite(CHEBI:25212)~cellobiose(CHEBI:3522)	6	-	+	-	-	-	none	none	none	none	none	none	OLS30370	7	1.3e-22	28.8	0.991453	0.91453	none	none	none	none	none	none	none	none	none	none	none	none	none	none	none	none	none	none
3.A.1.5.14	Q9X0V0	oligosaccharide(CHEBI:50699)~cellobiose(CHEBI:3522)	metabolite(CHEBI:25212)~cellobiose(CHEBI:3522)	3	-	+	-	-	-	none	none	none	none	none	none	OLS30369	2	2.5e-11	22.3	0.933962	0.955975	none	none	none	none	none	none	none	none	none	none	none	none	none	none	none	none	none	none
3.A.1.5.20	P42061	peptide(CHEBI:16670)~oligopeptide(CHEBI:7755)	oligopeptide(CHEBI:7755)	1	-	+	+	-	-	none	none	none	none	none	none	OLS29467	1	6e-14	22.2	0.954262	0.935551	OLS22122	1	2.2e-05	21.7	0.931034	0.896552	none	none	none	none	none	none	none	none	none	none	none	none
3.A.1.5.20	P42062	peptide(CHEBI:16670)~oligopeptide(CHEBI:7755)	oligopeptide(CHEBI:7755)	6	-	+	+	-	-	none	none	none	none	none	none	OLS29466	6	2.4e-32	33.3	0.993994	0.93994	OLS20224	6	2e-38	34.9	0.99403	0.940299	none	none	none	none	none	none	none	none	none	none	none	none
3.A.1.5.20	P42063	peptide(CHEBI:16670)~oligopeptide(CHEBI:7755)	oligopeptide(CHEBI:7755)	6	-	+	+	-	-	none	none	none	none	none	none	OLS29465	10	3.9e-20	30	0.977528	0.981273	OLS27741	6	1.6e-26	37.6	0.99095	0.99095	none	none	none	none	none	none	none	none	none	none	none	none
3.A.1.5.20	P42064	peptide(CHEBI:16670)~oligopeptide(CHEBI:7755)	oligopeptide(CHEBI:7755)	0	-	+	+	-	-	none	none	none	none	none	none	OLS29464	0	1.4e-54	43.8	0.988095	0.949405	OLS25451	1	2e-64	42.1	0.987805	0.990854	none	none	none	none	none	none	none	none	none	none	none	none
3.A.1.5.20	P42065	peptide(CHEBI:16670)~oligopeptide(CHEBI:7755)	oligopeptide(CHEBI:7755)	0	-	+	+	-	-	none	none	none	none	none	none	OLS29463	0	1.1e-71	50.3	0.98773	0.978528	OLS25449	1	2.1e-68	44.3	0.987768	0.978593	none	none	none	none	none	none	none	none	none	none	none	none
3.A.1.5.27	P33950	peptide(CHEBI:16670)~glutathione(CHEBI:5437)	cofactor(CHEBI:23357)~glutathione(CHEBI:5437)	0	+	-	-	+	-	OLS17110	2	8.2e-28	26.3	0.978417	0.866906	none	none	none	none	none	none	none	none	none	none	none	none	KKK45718	1	2.4e-22	24.7	0.970383	0.874564	none	none	none	none	none	none
3.A.1.5.27	P45094	peptide(CHEBI:16670)~glutathione(CHEBI:5437)	cofactor(CHEBI:23357)~glutathione(CHEBI:5437)	0	+	-	-	+	-	OLS18698	0	2.3e-65	48.7	0.996835	0.993671	none	none	none	none	none	none	none	none	none	none	none	none	KKK45712	2	2.1e-59	40.9	0.995074	0.79064	none	none	none	none	none	none
3.A.1.5.27	P45095	peptide(CHEBI:16670)~glutathione(CHEBI:5437)	cofactor(CHEBI:23357)~glutathione(CHEBI:5437)	0	+	-	-	+	-	OLS18697	0	3.8e-56	44.7	0.993421	0.990132	none	none	none	none	none	none	none	none	none	none	none	none	KKK45713	0	1.7e-52	38.7	0.997403	0.844156	none	none	none	none	none	none
3.A.1.5.27	P45096	peptide(CHEBI:16670)~glutathione(CHEBI:5437)	cofactor(CHEBI:23357)~glutathione(CHEBI:5437)	6	+	-	-	+	-	OLS17109	7	1.4e-38	41.1	0.988166	0.982249	none	none	none	none	none	none	none	none	none	none	none	none	KKK45715	6	2.3e-40	38.9	0.994065	0.985163	none	none	none	none	none	none
3.A.1.5.27	P51000	peptide(CHEBI:16670)~glutathione(CHEBI:5437)	cofactor(CHEBI:23357)~glutathione(CHEBI:5437)	5	+	-	-	+	-	OLS17108	5	2.2e-26	40.1	0.971074	0.987603	none	none	none	none	none	none	none	none	none	none	none	none	KKK45714	7	3.5e-30	37.9	0.97026	0.988848	none	none	none	none	none	none
3.A.1.5.38	P76128	peptide(CHEBI:16670)~L-alanyl-L-alanine(CHEBI:72816)	metabolite(CHEBI:25212)~L-alanyl-L-alanine(CHEBI:72816)	1	-	+	-	-	+	none	none	none	none	none	none	OLS31095	1	1.3e-19	22	0.994915	0.827119	none	none	none	none	none	none	none	none	none	none	none	none	WP_147664158	2	2.3e-17	22.1	0.96223	0.888489
3.A.1.5.38	P77268	peptide(CHEBI:16670)~L-alanyl-L-alanine(CHEBI:72816)	metabolite(CHEBI:25212)~L-alanyl-L-alanine(CHEBI:72816)	0	-	+	-	-	+	none	none	none	none	none	none	OLS31092	0	1.4e-44	35.9	0.994681	0.840426	none	none	none	none	none	none	none	none	none	none	none	none	WP_147665306	0	3.7e-50	36.1	0.992084	0.841689
3.A.1.5.38	P77308	peptide(CHEBI:16670)~L-alanyl-L-alanine(CHEBI:72816)	metabolite(CHEBI:25212)~L-alanyl-L-alanine(CHEBI:72816)	7	-	+	-	-	+	none	none	none	none	none	none	OLS31094	7	5.2e-47	45.2	0.982036	0.958084	none	none	none	none	none	none	none	none	none	none	none	none	WP_147664523	6	8.8e-45	39.2	0.99705	0.982301
3.A.1.5.38	P77463	peptide(CHEBI:16670)~L-alanyl-L-alanine(CHEBI:72816)	metabolite(CHEBI:25212)~L-alanyl-L-alanine(CHEBI:72816)	6	-	+	-	-	+	none	none	none	none	none	none	OLS31093	10	2.3e-35	47.7	0.995455	0.990909	none	none	none	none	none	none	none	none	none	none	none	none	WP_147664155	6	4.5e-32	35.1	0.986486	0.972973
3.A.1.5.38	P77622	peptide(CHEBI:16670)~L-alanyl-L-alanine(CHEBI:72816)	metabolite(CHEBI:25212)~L-alanyl-L-alanine(CHEBI:72816)	0	-	+	-	-	+	none	none	none	none	none	none	OLS31091	0	6.4e-55	40.7	0.990385	0.955128	none	none	none	none	none	none	none	none	none	none	none	none	WP_147664521	0	1.3e-57	41.2	0.99375	0.94375
3.A.1.5.45	KKK40959	peptide(CHEBI:16670)~peptide(CHEBI:25906)	peptide(CHEBI:25906)	2	-	-	-	+	-	none	none	none	none	none	none	none	none	none	none	none	none	none	none	none	none	none	none	KKK40959	2	4.8e-221	100	0.998795	0.998795	none	none	none	none	none	none
3.A.1.5.45	KKK40960	peptide(CHEBI:16670)~peptide(CHEBI:25906)	peptide(CHEBI:25906)	6	-	-	-	+	-	none	none	none	none	none	none	none	none	none	none	none	none	none	none	none	none	none	none	KKK40960	6	1.6e-116	100	0.997175	0.997175	none	none	none	none	none	none
3.A.1.5.45	KKK40961	peptide(CHEBI:16670)~peptide(CHEBI:25906)	peptide(CHEBI:25906)	6	-	-	-	+	-	none	none	none	none	none	none	none	none	none	none	none	none	none	none	none	none	none	none	KKK40961	6	6e-100	100	0.99696	0.99696	none	none	none	none	none	none
3.A.1.5.45	KKK40962	peptide(CHEBI:16670)~peptide(CHEBI:25906)	peptide(CHEBI:25906)	14	-	-	-	+	-	none	none	none	none	none	none	none	none	none	none	none	none	none	none	none	none	none	none	KKK40962	14	0	100	0.999008	0.999008	none	none	none	none	none	none
3.A.1.5.45	KKK40963	peptide(CHEBI:16670)~peptide(CHEBI:25906)	peptide(CHEBI:25906)	8	-	-	-	+	-	none	none	none	none	none	none	none	none	none	none	none	none	none	none	none	none	none	none	KKK40963	8	7.8e-174	100	0.998288	0.998288	none	none	none	none	none	none
3.A.1.5.46	OLS22413	peptide(CHEBI:16670)~peptide(CHEBI:25906)	peptide(CHEBI:25906)	13	-	-	+	-	-	none	none	none	none	none	none	none	none	none	none	none	none	OLS22413	13	8.5e-116	100	0.998227	0.998227	none	none	none	none	none	none	none	none	none	none	none	none
3.A.1.5.46	OLS22414	peptide(CHEBI:16670)~peptide(CHEBI:25906)	peptide(CHEBI:25906)	15	-	-	+	-	-	none	none	none	none	none	none	none	none	none	none	none	none	OLS22414	15	4.1e-148	100	0.998507	0.998507	none	none	none	none	none	none	none	none	none	none	none	none
3.A.1.5.46	OLS22415	peptide(CHEBI:16670)~peptide(CHEBI:25906)	peptide(CHEBI:25906)	2	-	-	+	-	-	none	none	none	none	none	none	none	none	none	none	none	none	OLS22415	2	2.7e-131	100	0.997076	0.997076	none	none	none	none	none	none	none	none	none	none	none	none
3.A.1.5.46	OLS22416	peptide(CHEBI:16670)~peptide(CHEBI:25906)	peptide(CHEBI:25906)	4	-	-	+	-	-	none	none	none	none	none	none	none	none	none	none	none	none	OLS22416	4	5.2e-116	100	0.99729	0.99729	none	none	none	none	none	none	none	none	none	none	none	none
3.A.1.5.46	OLS25516	peptide(CHEBI:16670)~peptide(CHEBI:25906)	peptide(CHEBI:25906)	2	-	-	+	-	-	none	none	none	none	none	none	none	none	none	none	none	none	OLS25516	2	0	100	0.998645	0.998645	none	none	none	none	none	none	none	none	none	none	none	none
3.A.1.5.46	OLS28084	peptide(CHEBI:16670)~peptide(CHEBI:25906)	peptide(CHEBI:25906)	4	-	-	+	-	-	none	none	none	none	none	none	none	none	none	none	none	none	OLS28084	4	4.2e-213	100	0.998638	0.998638	none	none	none	none	none	none	none	none	none	none	none	none
3.A.1.6.2	Q93KD4	anion(CHEBI:22563)~tungstate(CHEBI:46502)	tungstate(CHEBI:46502)	0	-	-	+	-	-	none	none	none	none	none	none	none	none	none	none	none	none	OLS24724	0	1.6e-26	35.4	0.986547	0.950673	none	none	none	none	none	none	none	none	none	none	none	none
3.A.1.6.2	Q93KD5	anion(CHEBI:22563)~tungstate(CHEBI:46502)	tungstate(CHEBI:46502)	5	-	-	+	-	-	none	none	none	none	none	none	none	none	none	none	none	none	OLS26369	5	1.2e-23	41.8	0.995556	0.986667	none	none	none	none	none	none	none	none	none	none	none	none
3.A.1.6.2	Q93KD6	anion(CHEBI:22563)~tungstate(CHEBI:46502)	tungstate(CHEBI:46502)	1	-	-	+	-	-	none	none	none	none	none	none	none	none	none	none	none	none	OLS26368	1	1.7e-44	40.9	0.983108	0.942568	none	none	none	none	none	none	none	none	none	none	none	none
3.A.1.6.4	Q3M5U1	anion(CHEBI:22563)~vanadium oxoanion(CHEBI:9929)	vanadium oxoanion(CHEBI:9929)	1	+	-	-	+	-	OLS17641	3	1.5e-38	36.7	0.975779	0.961938	none	none	none	none	none	none	none	none	none	none	none	none	KKK44794	1	3.5e-40	39.6	0.968421	0.97193	none	none	none	none	none	none
3.A.1.6.4	Q3M5U2	anion(CHEBI:22563)~vanadium oxoanion(CHEBI:9929)	vanadium oxoanion(CHEBI:9929)	5	+	-	-	+	-	OLS17642	5	6.3e-27	45.3	0.995726	0.991453	none	none	none	none	none	none	none	none	none	none	none	none	KKK44793	5	2.1e-33	47.6	0.995671	0.991342	none	none	none	none	none	none
3.A.1.6.4	Q3M5U3	anion(CHEBI:22563)~vanadium oxoanion(CHEBI:9929)	vanadium oxoanion(CHEBI:9929)	0	+	-	-	+	-	OLS17643	1	9.4e-31	35	0.995575	0.977876	none	none	none	none	none	none	none	none	none	none	none	none	KKK44792	0	7e-27	32.1	0.995726	0.978632	none	none	none	none	none	none
3.A.1.7.2	P0C560	anion(CHEBI:22563)~phosphate(3-)(CHEBI:7793)	phosphate(3-)(CHEBI:7793)	0	+	+	-	-	-	OLS17355	0	1.3e-59	52.4	0.964567	0.996063	OLS31026	0	2.5e-61	53.9	0.968504	0.996063	none	none	none	none	none	none	none	none	none	none	none	none	none	none	none	none	none	none
3.A.1.7.2	Q7WTY6	anion(CHEBI:22563)~phosphate(3-)(CHEBI:7793)	phosphate(3-)(CHEBI:7793)	6	+	+	-	-	-	OLS17356	6	1.4e-21	36.3	0.97482	0.992806	OLS20454	4	7.7e-13	34.1	0.964706	0.952941	none	none	none	none	none	none	none	none	none	none	none	none	none	none	none	none	none	none
3.A.1.7.2	Q7WTY7	anion(CHEBI:22563)~phosphate(3-)(CHEBI:7793)	phosphate(3-)(CHEBI:7793)	7	+	+	-	-	-	OLS17357	6	3.8e-22	31	0.930693	0.990099	OLS20453	6	3.7e-20	31	0.96319	0.969325	none	none	none	none	none	none	none	none	none	none	none	none	none	none	none	none	none	none
3.A.1.7.2	Q7WTY8	anion(CHEBI:22563)~phosphate(3-)(CHEBI:7793)	phosphate(3-)(CHEBI:7793)	1	+	+	-	-	-	OLS17358	3	4.2e-07	24.1	0.836991	0.978056	OLS20452	1	1.5e-10	27.5	0.907514	0.933526	none	none	none	none	none	none	none	none	none	none	none	none	none	none	none	none	none	none
3.A.1.7.5	O51233	anion(CHEBI:22563)~phosphate(3-)(CHEBI:7793)	phosphate(3-)(CHEBI:7793)	0	+	-	-	-	-	OLS18758	3	6.8e-19	27.4	0.961977	0.946768	none	none	none	none	none	none	none	none	none	none	none	none	none	none	none	none	none	none	none	none	none	none	none	none
3.A.1.7.5	O51234	anion(CHEBI:22563)~phosphate(3-)(CHEBI:7793)	phosphate(3-)(CHEBI:7793)	6	+	-	-	-	-	OLS18759	6	1.9e-30	35.9	0.989831	0.989831	none	none	none	none	none	none	none	none	none	none	none	none	none	none	none	none	none	none	none	none	none	none	none	none
3.A.1.7.5	O51235	anion(CHEBI:22563)~phosphate(3-)(CHEBI:7793)	phosphate(3-)(CHEBI:7793)	5	+	-	-	-	-	OLS18760	6	5.4e-24	36.9	0.991416	0.95279	none	none	none	none	none	none	none	none	none	none	none	none	none	none	none	none	none	none	none	none	none	none	none	none
3.A.1.7.5	O51236	anion(CHEBI:22563)~phosphate(3-)(CHEBI:7793)	phosphate(3-)(CHEBI:7793)	0	+	-	-	-	-	OLS18761	0	6e-71	56.2	0.988462	0.996154	none	none	none	none	none	none	none	none	none	none	none	none	none	none	none	none	none	none	none	none	none	none	none	none
3.A.1.15.1	Q55280	cation(CHEBI:36916)~manganese(2+)(CHEBI:29035)	cofactor(CHEBI:23357)~manganese(2+)(CHEBI:29035)	1	-	+	-	-	-	none	none	none	none	none	none	OLS30301	2	2.5e-12	20.8	0.967427	0.928339	none	none	none	none	none	none	none	none	none	none	none	none	none	none	none	none	none	none
3.A.1.15.1	Q55281	cation(CHEBI:36916)~manganese(2+)(CHEBI:29035)	cofactor(CHEBI:23357)~manganese(2+)(CHEBI:29035)	0	-	+	-	-	-	none	none	none	none	none	none	OLS30303	1	2.9e-36	36	0.995763	0.983051	none	none	none	none	none	none	none	none	none	none	none	none	none	none	none	none	none	none
3.A.1.15.1	Q55282	cation(CHEBI:36916)~manganese(2+)(CHEBI:29035)	cofactor(CHEBI:23357)~manganese(2+)(CHEBI:29035)	9	-	+	-	-	-	none	none	none	none	none	none	OLS30304	9	4.2e-11	24.1	0.956522	0.956522	none	none	none	none	none	none	none	none	none	none	none	none	none	none	none	none	none	none
3.A.1.15.8	P96116	cation(CHEBI:36916)~iron(2+)(CHEBI:34754), cation(CHEBI:36916)~manganese(2+)(CHEBI:29035), cation(CHEBI:36916)~zinc(2+)(CHEBI:10113)	cofactor(CHEBI:23357)~iron(2+)(CHEBI:34754), cofactor(CHEBI:23357)~manganese(2+)(CHEBI:29035), cofactor(CHEBI:23357)~zinc(2+)(CHEBI:10113)	1	-	-	-	-	+	none	none	none	none	none	none	none	none	none	none	none	none	none	none	none	none	none	none	none	none	none	none	none	none	WP_162306555	2	7.4e-10	18.7	0.985075	0.977612
3.A.1.15.8	P96117	cation(CHEBI:36916)~iron(2+)(CHEBI:34754), cation(CHEBI:36916)~manganese(2+)(CHEBI:29035), cation(CHEBI:36916)~zinc(2+)(CHEBI:10113)	cofactor(CHEBI:23357)~iron(2+)(CHEBI:34754), cofactor(CHEBI:23357)~manganese(2+)(CHEBI:29035), cofactor(CHEBI:23357)~zinc(2+)(CHEBI:10113)	1	-	-	-	-	+	none	none	none	none	none	none	none	none	none	none	none	none	none	none	none	none	none	none	none	none	none	none	none	none	WP_147661975	0	4e-36	34.9	0.987069	0.982759
3.A.1.15.8	P96118	cation(CHEBI:36916)~iron(2+)(CHEBI:34754), cation(CHEBI:36916)~manganese(2+)(CHEBI:29035), cation(CHEBI:36916)~zinc(2+)(CHEBI:10113)	cofactor(CHEBI:23357)~iron(2+)(CHEBI:34754), cofactor(CHEBI:23357)~manganese(2+)(CHEBI:29035), cofactor(CHEBI:23357)~zinc(2+)(CHEBI:10113)	7	-	-	-	-	+	none	none	none	none	none	none	none	none	none	none	none	none	none	none	none	none	none	none	none	none	none	none	none	none	WP_147661976	9	1.2e-13	24.3	0.946768	0.984791
3.A.1.15.8	P96119	cation(CHEBI:36916)~iron(2+)(CHEBI:34754), cation(CHEBI:36916)~manganese(2+)(CHEBI:29035), cation(CHEBI:36916)~zinc(2+)(CHEBI:10113)	cofactor(CHEBI:23357)~iron(2+)(CHEBI:34754), cofactor(CHEBI:23357)~manganese(2+)(CHEBI:29035), cofactor(CHEBI:23357)~zinc(2+)(CHEBI:10113)	9	-	-	-	-	+	none	none	none	none	none	none	none	none	none	none	none	none	none	none	none	none	none	none	none	none	none	none	none	none	WP_147661976	9	6.2e-16	27.2	0.932836	0.996269
3.A.1.15.13	B2IWS9	cation(CHEBI:36916)~zinc(2+)(CHEBI:10113)	cofactor(CHEBI:23357)~zinc(2+)(CHEBI:10113)	1	+	-	-	-	-	OLS18283	1	2.9e-22	26.9	0.915385	0.984615	none	none	none	none	none	none	none	none	none	none	none	none	none	none	none	none	none	none	none	none	none	none	none	none
3.A.1.15.13	B2IWT0	cation(CHEBI:36916)~zinc(2+)(CHEBI:10113)	cofactor(CHEBI:23357)~zinc(2+)(CHEBI:10113)	0	+	-	-	-	-	OLS18284	2	2.8e-27	34.3	0.944206	0.995708	none	none	none	none	none	none	none	none	none	none	none	none	none	none	none	none	none	none	none	none	none	none	none	none
3.A.1.15.13	B2IWT1	cation(CHEBI:36916)~zinc(2+)(CHEBI:10113)	cofactor(CHEBI:23357)~zinc(2+)(CHEBI:10113)	7	+	-	-	-	-	OLS18285	8	4.3e-17	31.7	0.992453	0.992453	none	none	none	none	none	none	none	none	none	none	none	none	none	none	none	none	none	none	none	none	none	none	none	none
3.A.1.16.2	O05347	anion(CHEBI:22563)~nitrite(CHEBI:7585), anion(CHEBI:22563)~cyanate(CHEBI:23419)	metabolite(CHEBI:25212)~nitrite(CHEBI:7585), metabolite(CHEBI:25212)~cyanate(CHEBI:23419)	0	-	+	-	-	+	none	none	none	none	none	none	OLS31311	0	7e-37	40.3	0.972222	0.986111	none	none	none	none	none	none	none	none	none	none	none	none	WP_147662433	0	6e-37	38.3	0.928571	0.943609
3.A.1.16.2	O07334	anion(CHEBI:22563)~nitrite(CHEBI:7585), anion(CHEBI:22563)~cyanate(CHEBI:23419)	metabolite(CHEBI:25212)~nitrite(CHEBI:7585), metabolite(CHEBI:25212)~cyanate(CHEBI:23419)	2	-	+	-	-	+	none	none	none	none	none	none	OLS31313	1	2.3e-13	26.7	0.964444	0.982222	none	none	none	none	none	none	none	none	none	none	none	none	WP_147662436	1	5.5e-17	24.6	0.97153	0.975089
3.A.1.16.2	Q7BW13	anion(CHEBI:22563)~nitrite(CHEBI:7585), anion(CHEBI:22563)~cyanate(CHEBI:23419)	metabolite(CHEBI:25212)~nitrite(CHEBI:7585), metabolite(CHEBI:25212)~cyanate(CHEBI:23419)	6	-	+	-	-	+	none	none	none	none	none	none	OLS31312	6	5.6e-21	32	0.959016	0.987705	none	none	none	none	none	none	none	none	none	none	none	none	WP_147662434	6	6.6e-20	34.9	0.957364	0.98062
3.A.1.19.3	H2JXL4	none	none	1	-	-	+	-	+	none	none	none	none	none	none	none	none	none	none	none	none	OLS25870	1	9.2e-28	26.6	0.970414	0.931953	none	none	none	none	none	none	WP_147664944	2	1.4e-25	25.7	0.970899	0.928571
3.A.1.19.3	H2JXL5	none	none	12	-	-	+	-	+	none	none	none	none	none	none	none	none	none	none	none	none	OLS25871	12	6.8e-41	26.1	0.983577	0.95438	none	none	none	none	none	none	WP_147664946	12	5.7e-42	29	0.990876	0.94708
3.A.1.19.3	H2JXL6	none	none	0	-	-	+	-	+	none	none	none	none	none	none	none	none	none	none	none	none	OLS25872	0	2.8e-41	39.9	0.986239	0.990826	none	none	none	none	none	none	WP_147664948	0	1.4e-35	29.8	0.99654	0.972318
3.A.1.20.5	Q53VZ2	none	none	0	-	+	-	-	-	none	none	none	none	none	none	OLS29914	1	0.0067	24.8	0.93578	0.963303	none	none	none	none	none	none	none	none	none	none	none	none	none	none	none	none	none	none
3.A.1.20.5	Q53VZ3	none	none	12	-	+	-	-	-	none	none	none	none	none	none	OLS29913	12	1.5e-17	28.7	0.982422	0.964844	none	none	none	none	none	none	none	none	none	none	none	none	none	none	none	none	none	none
3.A.1.20.5	Q53VZ4	none	none	0	-	+	-	-	-	none	none	none	none	none	none	OLS29912	0	3.5e-55	38.8	0.967213	0.95082	none	none	none	none	none	none	none	none	none	none	none	none	none	none	none	none	none	none
3.A.1.23.5	Q8RD04	cation(CHEBI:36916)~cobalt(2+)(CHEBI:23337), cation(CHEBI:36916)~nickel(2+)(CHEBI:25517)	cofactor(CHEBI:23357)~cobalt(2+)(CHEBI:23337), cofactor(CHEBI:23357)~nickel(2+)(CHEBI:25517)	5	-	-	-	-	+	none	none	none	none	none	none	none	none	none	none	none	none	none	none	none	none	none	none	none	none	none	none	none	none	WP_147662724	6	1.2e-18	32.4	0.920168	0.907563
3.A.1.23.5	Q8RD06	cation(CHEBI:36916)~cobalt(2+)(CHEBI:23337), cation(CHEBI:36916)~nickel(2+)(CHEBI:25517)	cofactor(CHEBI:23357)~cobalt(2+)(CHEBI:23337), cofactor(CHEBI:23357)~nickel(2+)(CHEBI:25517)	5	-	-	-	-	+	none	none	none	none	none	none	none	none	none	none	none	none	none	none	none	none	none	none	none	none	none	none	none	none	WP_147662722	8	8.7e-12	26	0.987013	0.965368
3.A.1.23.5	Q8RD07	cation(CHEBI:36916)~cobalt(2+)(CHEBI:23337), cation(CHEBI:36916)~nickel(2+)(CHEBI:25517)	cofactor(CHEBI:23357)~cobalt(2+)(CHEBI:23337), cofactor(CHEBI:23357)~nickel(2+)(CHEBI:25517)	0	-	-	-	-	+	none	none	none	none	none	none	none	none	none	none	none	none	none	none	none	none	none	none	none	none	none	none	none	none	WP_147662721	0	6.4e-26	36.4	0.978814	0.995763
3.A.1.23.8	D5AUZ7	cation(CHEBI:36916)~cobalt(2+)(CHEBI:23337), cation(CHEBI:36916)~nickel(2+)(CHEBI:25517)	cofactor(CHEBI:23357)~cobalt(2+)(CHEBI:23337), cofactor(CHEBI:23357)~nickel(2+)(CHEBI:25517)	5	+	-	-	-	-	OLS18564	6	4.5e-09	26.1	0.982609	0.908696	none	none	none	none	none	none	none	none	none	none	none	none	none	none	none	none	none	none	none	none	none	none	none	none
3.A.1.23.8	D5AUZ9	cation(CHEBI:36916)~cobalt(2+)(CHEBI:23337), cation(CHEBI:36916)~nickel(2+)(CHEBI:25517)	cofactor(CHEBI:23357)~cobalt(2+)(CHEBI:23337), cofactor(CHEBI:23357)~nickel(2+)(CHEBI:25517)	5	+	-	-	-	-	OLS18566	6	9e-10	28.6	0.974874	0.959799	none	none	none	none	none	none	none	none	none	none	none	none	none	none	none	none	none	none	none	none	none	none	none	none
3.A.1.23.8	O68104	cation(CHEBI:36916)~cobalt(2+)(CHEBI:23337), cation(CHEBI:36916)~nickel(2+)(CHEBI:25517)	cofactor(CHEBI:23357)~cobalt(2+)(CHEBI:23337), cofactor(CHEBI:23357)~nickel(2+)(CHEBI:25517)	2	+	-	-	-	-	OLS18565	2	0.05	26.4	0.847222	0.958333	none	none	none	none	none	none	none	none	none	none	none	none	none	none	none	none	none	none	none	none	none	none	none	none
3.A.1.23.8	O68106	cation(CHEBI:36916)~cobalt(2+)(CHEBI:23337), cation(CHEBI:36916)~nickel(2+)(CHEBI:25517)	cofactor(CHEBI:23357)~cobalt(2+)(CHEBI:23337), cofactor(CHEBI:23357)~nickel(2+)(CHEBI:25517)	0	+	-	-	-	-	OLS18563	0	1.3e-50	41.7	0.980695	0.996139	none	none	none	none	none	none	none	none	none	none	none	none	none	none	none	none	none	none	none	none	none	none	none	none
3.A.1.28.2	Q03NM0	carboxylic acid(CHEBI:33575)~folic acid(CHEBI:5140)	metabolite(CHEBI:25212)~folic acid(CHEBI:5140)	4	+	+	-	+	-	OLS17436	5	3.5e-12	27.9	0.993197	0.993197	OLS28156	4	2.4e-11	27.2	0.987654	0.969136	none	none	none	none	none	none	KKK42159	5	1.5e-11	27.8	0.993377	0.960265	none	none	none	none	none	none
3.A.1.28.2	Q03PY5	carboxylic acid(CHEBI:33575)~folic acid(CHEBI:5140)	metabolite(CHEBI:25212)~folic acid(CHEBI:5140)	0	+	+	-	+	+	OLS17923	1	1.7e-32	30.3	0.992126	0.972441	OLS30317	0	4e-30	30	0.988889	0.974074	none	none	none	none	none	none	KKK44175	0	3.6e-30	27.7	0.992188	0.96875	WP_147661413	0	5e-30	29.4	0.991935	0.971774
3.A.1.28.2	Q03PY6	carboxylic acid(CHEBI:33575)~folic acid(CHEBI:5140)	metabolite(CHEBI:25212)~folic acid(CHEBI:5140)	0	+	+	-	+	+	OLS17924	0	4.5e-41	37.9	0.955882	0.996324	OLS30318	0	2.1e-37	35	0.947368	0.996241	none	none	none	none	none	none	KKK44176	0	1e-35	33	0.949275	0.985507	WP_147661413	0	4.1e-31	31.2	0.957447	0.98227
3.A.1.28.2	Q03PY7	carboxylic acid(CHEBI:33575)~folic acid(CHEBI:5140)	metabolite(CHEBI:25212)~folic acid(CHEBI:5140)	6	+	+	-	+	+	OLS17925	5	1.9e-14	26.3	0.886275	0.996078	OLS30319	6	8.3e-20	30.4	0.905138	0.988142	none	none	none	none	none	none	KKK44177	6	5e-18	29.2	0.879377	0.988327	WP_147661412	7	2.9e-19	30.8	0.877828	0.99095
3.A.1.30.1	O34362	none	none	0	-	+	-	-	-	none	none	none	none	none	none	OLS28676	0	7.6e-54	32.8	0.911591	0.990177	none	none	none	none	none	none	none	none	none	none	none	none	none	none	none	none	none	none
3.A.1.30.1	O34572	none	none	4	-	+	-	-	-	none	none	none	none	none	none	OLS28675	5	2e-13	27.6	0.969849	0.984925	none	none	none	none	none	none	none	none	none	none	none	none	none	none	none	none	none	none
3.A.1.30.1	O34738	none	none	6	-	+	-	-	-	none	none	none	none	none	none	OLS28677	7	1.6e-07	22.8	0.979695	0.944162	none	none	none	none	none	none	none	none	none	none	none	none	none	none	none	none	none	none
3.A.1.31.3	KZV12328	none	none	0	+	+	+	+	+	OLS18158	1	7.8e-118	47	0.989967	0.996656	OLS29869	0	2.1e-120	47.8	0.988468	0.981878	OLS22879	0	9.5e-77	35.8	0.986928	0.973856	KKK40521	0	1.7e-101	43.9	0.986885	0.977049	WP_147664773	0	3.8e-78	35.8	0.990491	0.942948
3.A.1.31.4	P61221	none	none	0	-	-	-	-	+	none	none	none	none	none	none	none	none	none	none	none	none	none	none	none	none	none	none	none	none	none	none	none	none	WP_147661811	0	2.4e-102	44.7	0.99665	0.988275
3.A.1.32.4	WP_109207850	none	none	5	-	-	-	-	+	none	none	none	none	none	none	none	none	none	none	none	none	none	none	none	none	none	none	none	none	none	none	none	none	WP_162306750	6	2.8e-23	30.1	0.986159	0.965398
3.A.1.32.4	WP_109207851	none	none	0	-	-	-	-	+	none	none	none	none	none	none	none	none	none	none	none	none	none	none	none	none	none	none	none	none	none	none	none	none	WP_147664007	0	1.4e-79	36.3	0.982487	0.966725
3.A.1.32.4	WP_109207852	none	none	7	-	-	-	-	+	none	none	none	none	none	none	none	none	none	none	none	none	none	none	none	none	none	none	none	none	none	none	none	none	WP_147664006	7	2.3e-24	36.7	0.969027	0.982301
3.A.1.32.5	KKK44149	none	none	4	-	+	+	+	-	none	none	none	none	none	none	OLS30497	4	3.2e-10	26.6	0.913295	0.976879	OLS19876	6	1.7e-06	25.9	0.959821	0.924107	KKK44149	4	4.4e-61	100	0.995726	0.995726	none	none	none	none	none	none
3.A.1.33.1	Q8R9L8	nucleoside(CHEBI:33838)~5'-S-methyl-5'-thioadenosine(CHEBI:1966)	metabolite(CHEBI:25212)~5'-S-methyl-5'-thioadenosine(CHEBI:1966)	0	-	-	+	-	-	none	none	none	none	none	none	none	none	none	none	none	none	OLS19878	0	5.1e-17	26.4	0.964	0.984	none	none	none	none	none	none	none	none	none	none	none	none
3.A.1.33.1	Q8R9L9	nucleoside(CHEBI:33838)~5'-S-methyl-5'-thioadenosine(CHEBI:1966)	metabolite(CHEBI:25212)~5'-S-methyl-5'-thioadenosine(CHEBI:1966)	6	-	-	+	-	-	none	none	none	none	none	none	none	none	none	none	none	none	OLS19880	7	1.5e-09	23.7	0.926531	0.979592	none	none	none	none	none	none	none	none	none	none	none	none
3.A.1.105.2	Q53716	macrolide(CHEBI:25106)~oleandomycin(CHEBI:7737)	oleandomycin(CHEBI:7737)	0	-	-	-	-	+	none	none	none	none	none	none	none	none	none	none	none	none	none	none	none	none	none	none	none	none	none	none	none	none	WP_162306652	0	1.9e-43	33.7	0.986532	0.993266
3.A.1.105.2	Q53717	macrolide(CHEBI:25106)~oleandomycin(CHEBI:7737)	oleandomycin(CHEBI:7737)	6	-	-	-	-	+	none	none	none	none	none	none	none	none	none	none	none	none	none	none	none	none	none	none	none	none	none	none	none	none	WP_147662864	6	1.3e-10	23.9	0.956175	0.920319
3.A.1.105.3	Q70J75	none	none	1	+	-	-	-	-	OLS17419	0	5.3e-48	39	0.980952	0.993651	none	none	none	none	none	none	none	none	none	none	none	none	none	none	none	none	none	none	none	none	none	none	none	none
3.A.1.105.3	Q70J76	none	none	6	+	-	-	-	-	OLS17418	6	1.2e-11	28.8	0.995122	0.95122	none	none	none	none	none	none	none	none	none	none	none	none	none	none	none	none	none	none	none	none	none	none	none	none
3.A.1.105.4	Q4VWC7	none	none	6	+	-	-	-	-	OLS18111	6	1.6e-15	31.4	0.994186	0.994186	none	none	none	none	none	none	none	none	none	none	none	none	none	none	none	none	none	none	none	none	none	none	none	none
3.A.1.105.4	Q4VWC8	none	none	8	+	-	-	-	-	OLS18111	6	1.6e-09	23.6	0.979487	0.974359	none	none	none	none	none	none	none	none	none	none	none	none	none	none	none	none	none	none	none	none	none	none	none	none
3.A.1.105.4	Q4VWC9	none	none	0	+	-	-	-	-	OLS18110	0	3.1e-39	41.7	0.986547	0.977578	none	none	none	none	none	none	none	none	none	none	none	none	none	none	none	none	none	none	none	none	none	none	none	none
3.A.1.105.5	Q86LC8	none	none	6	-	+	-	-	-	none	none	none	none	none	none	OLS20784	8	7.1e-17	22.5	0.935802	0.977778	none	none	none	none	none	none	none	none	none	none	none	none	none	none	none	none	none	none
3.A.1.105.6	Q3Z8A7	none	none	6	-	+	+	+	-	none	none	none	none	none	none	OLS29307	6	2.9e-07	27.5	0.95098	0.916667	OLS26701	6	2.4e-09	29.7	0.990991	0.959459	KKK46040	6	2.9e-09	29.9	0.941909	0.966805	none	none	none	none	none	none
3.A.1.105.6	Q3Z8A8	none	none	1	-	+	+	+	-	none	none	none	none	none	none	OLS31378	1	3.8e-29	36.7	0.978166	0.951965	OLS26700	0	2.5e-31	33.6	0.991803	0.954918	KKK46041	0	2.8e-35	34.4	0.991189	0.977974	none	none	none	none	none	none
3.A.1.105.9	J7ZHK9	none	none	6	-	+	-	-	-	none	none	none	none	none	none	OLS31216	6	4.1e-08	19.3	0.933155	0.970588	none	none	none	none	none	none	none	none	none	none	none	none	none	none	none	none	none	none
3.A.1.105.9	J8A8S6	none	none	6	+	+	-	-	-	OLS18496	6	1.1e-08	22.7	0.944444	0.964646	OLS31215	6	5.5e-07	23.7	0.980676	0.94686	none	none	none	none	none	none	none	none	none	none	none	none	none	none	none	none	none	none
3.A.1.105.9	J8ABC0	none	none	1	+	+	-	-	-	OLS18495	0	3e-41	39.9	0.983389	0.993355	OLS31214	0	5.5e-41	37.7	0.981013	0.968354	none	none	none	none	none	none	none	none	none	none	none	none	none	none	none	none	none	none
3.A.1.105.11	G0Q3D4	peptide(CHEBI:16670)~lantibiotic(CHEBI:71644)	lantibiotic(CHEBI:71644)	6	-	-	+	-	-	none	none	none	none	none	none	none	none	none	none	none	none	OLS21244	6	2.9e-07	24	0.983471	0.938017	none	none	none	none	none	none	none	none	none	none	none	none
3.A.1.105.21	AKM80417	none	none	6	-	+	-	+	+	none	none	none	none	none	none	OLS19673	6	5.8e-08	24.7	0.974227	0.994845	none	none	none	none	none	none	KKK44587	6	1.2e-08	22.6	0.969565	0.96087	WP_147664272	6	6.4e-13	25.2	0.96281	0.991736
3.A.1.105.21	AKM80418	none	none	0	-	+	-	+	+	none	none	none	none	none	none	OLS19672	0	1.1e-27	33.1	0.974522	0.974522	none	none	none	none	none	none	KKK44586	0	1.2e-40	44.6	0.995671	0.995671	WP_147661539	0	1.7e-41	42.6	0.995781	0.970464
3.A.1.105.24	TFG54900	none	none	6	-	+	-	-	-	none	none	none	none	none	none	OLS22440	6	1.1e-07	23.6	0.95572	0.940959	none	none	none	none	none	none	none	none	none	none	none	none	none	none	none	none	none	none
3.A.1.105.24	TFG54901	none	none	6	-	+	-	-	-	none	none	none	none	none	none	OLS22441	6	3.2e-12	22.5	0.958015	0.992366	none	none	none	none	none	none	none	none	none	none	none	none	none	none	none	none	none	none
3.A.1.106.2	Q2G2M9	cation(CHEBI:36916)~tetraphenylphosphonium(CHEBI:9502), verapamil(CHEBI:9948), molecule(CHEBI:25367)~2'-(4-ethoxyphenyl)-5-(4-methylpiperazin-1-yl)-2,5'-bibenzimidazole(CHEBI:5742), molecule(CHEBI:25367)~vincaleukoblastine(CHEBI:9983), molecule(CHEBI:25367)~doxorubicin(CHEBI:2496), molecule(CHEBI:25367)~ethidium(CHEBI:42478)	tetraphenylphosphonium(CHEBI:9502), verapamil(CHEBI:9948), 2'-(4-ethoxyphenyl)-5-(4-methylpiperazin-1-yl)-2,5'-bibenzimidazole(CHEBI:5742), vincaleukoblastine(CHEBI:9983), metabolite(CHEBI:25212)~doxorubicin(CHEBI:2496), ethidium(CHEBI:42478)	5	-	-	+	-	+	none	none	none	none	none	none	none	none	none	none	none	none	OLS27233	7	1.8e-59	35.7	0.974619	0.972927	none	none	none	none	none	none	WP_147662569	7	2.1e-73	37.7	0.972835	0.974533
3.A.1.106.3	B3DPC5	peptide(CHEBI:16670)~polymyxin(CHEBI:59062), molecule(CHEBI:25367)~alphaprodine(CHEBI:135075)	antimicrobial agent(CHEBI:33281)~polymyxin(CHEBI:59062), alphaprodine(CHEBI:135075)	4	-	+	-	-	-	none	none	none	none	none	none	OLS27716	7	9.1e-55	31.7	0.920368	0.912711	none	none	none	none	none	none	none	none	none	none	none	none	none	none	none	none	none	none
3.A.1.106.3	Q8G7R7	peptide(CHEBI:16670)~polymyxin(CHEBI:59062), molecule(CHEBI:25367)~alphaprodine(CHEBI:135075)	antimicrobial agent(CHEBI:33281)~polymyxin(CHEBI:59062), alphaprodine(CHEBI:135075)	5	-	+	-	-	-	none	none	none	none	none	none	OLS27717	6	3e-79	39.1	0.991319	0.987847	none	none	none	none	none	none	none	none	none	none	none	none	none	none	none	none	none	none
3.A.1.106.14	P73239	lipid(CHEBI:18059)~lipid As(CHEBI:25051)	lipid As(CHEBI:25051)	5	-	-	+	-	-	none	none	none	none	none	none	none	none	none	none	none	none	OLS26355	7	7.4e-132	53.9	0.998279	0.998279	none	none	none	none	none	none	none	none	none	none	none	none
3.A.1.107.4	K6BIH6	apocytochrome c(CHEBI:2782), molecule(CHEBI:25367)~heme(CHEBI:30413)	apocytochrome c(CHEBI:2782), metabolite(CHEBI:25212)~heme(CHEBI:30413)	6	-	-	-	+	-	none	none	none	none	none	none	none	none	none	none	none	none	none	none	none	none	none	none	KKK43081	6	1.7e-05	23.5	0.961749	0.934426	none	none	none	none	none	none
3.A.1.107.4	K6BJ24	apocytochrome c(CHEBI:2782), molecule(CHEBI:25367)~heme(CHEBI:30413)	apocytochrome c(CHEBI:2782), metabolite(CHEBI:25212)~heme(CHEBI:30413)	0	-	-	-	+	-	none	none	none	none	none	none	none	none	none	none	none	none	none	none	none	none	none	none	KKK43080	1	8.3e-19	29.4	0.983333	0.955556	none	none	none	none	none	none
3.A.1.115.1	P46903	cation(CHEBI:36916)~sodium(1+)(CHEBI:9175)	cofactor(CHEBI:23357)~sodium(1+)(CHEBI:9175)	0	-	+	+	-	-	none	none	none	none	none	none	OLS20233	0	6.1e-35	39.7	0.987448	0.987448	OLS21243	0	9.6e-35	36.4	0.995763	0.970339	none	none	none	none	none	none	none	none	none	none	none	none
3.A.1.115.1	P46904	cation(CHEBI:36916)~sodium(1+)(CHEBI:9175)	cofactor(CHEBI:23357)~sodium(1+)(CHEBI:9175)	6	-	+	+	-	-	none	none	none	none	none	none	OLS20886	6	1.3e-08	22.2	0.934783	0.905797	OLS26897	9	8.7e-11	22.8	0.979695	0.893401	none	none	none	none	none	none	none	none	none	none	none	none
3.A.1.122.10	Q973J4	none	none	4	-	+	-	-	-	none	none	none	none	none	none	OLS26275	3	1.4e-16	28.6	0.918367	0.947522	none	none	none	none	none	none	none	none	none	none	none	none	none	none	none	none	none	none
3.A.1.122.10	Q973J6	none	none	2	-	+	-	-	-	none	none	none	none	none	none	OLS23494	1	5.4e-42	44.1	0.990909	0.995455	none	none	none	none	none	none	none	none	none	none	none	none	none	none	none	none	none	none
3.A.1.122.14	Q58206	none	none	1	+	-	-	-	+	OLS17640	1	1.4e-50	55.1	0.973333	0.995556	none	none	none	none	none	none	none	none	none	none	none	none	none	none	none	none	none	none	WP_147661321	1	3.5e-37	41.6	0.972851	0.995475
3.A.1.122.14	Q58207	none	none	4	+	-	-	-	+	OLS17639	4	8.2e-16	23.7	0.981132	0.954178	none	none	none	none	none	none	none	none	none	none	none	none	none	none	none	none	none	none	WP_147661319	4	1.8e-09	24.5	0.97551	0.922449
3.A.1.122.22	KKK40843	none	none	4	-	-	-	+	+	none	none	none	none	none	none	none	none	none	none	none	none	none	none	none	none	none	none	KKK40843	4	2.9e-49	100	0.99435	0.99435	WP_162306660	4	7.2e-20	36.8	0.978022	0.945055
3.A.1.122.22	KKK40844	none	none	0	-	-	-	+	+	none	none	none	none	none	none	none	none	none	none	none	none	none	none	none	none	none	none	KKK40844	0	6.7e-91	100	0.995633	0.995633	WP_147662962	1	6.6e-61	61	0.995516	0.991031
3.A.1.122.23	RDE13437	none	none	4	-	+	-	-	-	none	none	none	none	none	none	OLS30504	3	6.4e-26	53.1	0.965035	0.979021	none	none	none	none	none	none	none	none	none	none	none	none	none	none	none	none	none	none
3.A.1.122.23	RDE13438	none	none	0	-	+	-	-	-	none	none	none	none	none	none	OLS30505	0	3.8e-85	78.7	0.995556	0.995556	none	none	none	none	none	none	none	none	none	none	none	none	none	none	none	none	none	none
3.A.1.122.24	OLS17115	none	none	0	+	-	+	-	-	OLS17115	0	1.8e-86	100	0.99569	0.99569	none	none	none	none	none	none	OLS25830	0	8.5e-45	45.7	0.995652	0.991304	none	none	none	none	none	none	none	none	none	none	none	none
3.A.1.122.24	OLS17116	none	none	4	+	-	+	-	-	OLS17116	4	9.6e-52	100	0.993976	0.993976	none	none	none	none	none	none	OLS25831	4	7.2e-11	34.6	0.977941	0.867647	none	none	none	none	none	none	none	none	none	none	none	none
3.A.1.122.26	OLS22653	none	none	0	-	-	+	+	+	none	none	none	none	none	none	none	none	none	none	none	none	OLS22653	0	5.4e-94	100	0.996	0.996	KKK43723	0	2.2e-32	38.6	0.909449	0.948819	WP_147665203	2	8.7e-46	50.4	0.948718	0.995726
3.A.1.122.26	OLS22654	none	none	8	-	-	+	+	+	none	none	none	none	none	none	none	none	none	none	none	none	OLS22654	8	1.9e-212	100	0.998758	0.998758	KKK43722	8	7.2e-17	21.4	0.974668	0.92883	WP_147662176	8	3.1e-39	26.4	0.953374	0.979141
3.A.1.122.31	OLS20808	none	none	2	-	-	+	-	-	none	none	none	none	none	none	none	none	none	none	none	none	OLS20808	2	7.7e-105	100	0.995885	0.995885	none	none	none	none	none	none	none	none	none	none	none	none
3.A.1.122.31	OLS20809	none	none	0	-	-	+	-	-	none	none	none	none	none	none	none	none	none	none	none	none	OLS20809	0	7.2e-86	100	0.995781	0.995781	none	none	none	none	none	none	none	none	none	none	none	none
3.A.1.122.31	OLS20810	none	none	4	-	-	+	-	-	none	none	none	none	none	none	none	none	none	none	none	none	OLS20810	4	1.8e-54	100	0.995536	0.995536	none	none	none	none	none	none	none	none	none	none	none	none
3.A.1.125.3	Q2J9P4	none	none	10	+	+	+	-	-	OLS17388	10	3.4e-24	22.5	0.96767	0.93534	OLS29765	14	4.1e-14	23.6	0.970772	0.874739	OLS24866	10	8.6e-16	18.2	0.986861	0.906569	none	none	none	none	none	none	none	none	none	none	none	none
3.A.1.125.3	Q2J9P5	none	none	0	+	+	+	-	-	OLS17389	1	5e-45	46.5	0.990698	0.981395	OLS29766	0	6.9e-40	38.5	0.980159	0.988095	OLS24868	1	1.6e-41	44.1	0.995455	0.986364	none	none	none	none	none	none	none	none	none	none	none	none
3.A.1.125.6	OLS26559	none	none	3	-	-	+	-	+	none	none	none	none	none	none	none	none	none	none	none	none	OLS26559	3	0	100	0.998551	0.998551	none	none	none	none	none	none	WP_147662802	1	1.3e-43	47.8	0.978448	0.974138
3.A.1.125.6	OLS26560	none	none	2	-	-	+	-	+	none	none	none	none	none	none	none	none	none	none	none	none	OLS26560	2	9.4e-101	100	0.995763	0.995763	none	none	none	none	none	none	WP_147662802	1	6.9e-44	45.1	0.986607	0.991071
3.A.1.125.6	OLS26561	none	none	12	-	-	+	-	+	none	none	none	none	none	none	none	none	none	none	none	none	OLS26561	12	0	100	0.999096	0.999096	none	none	none	none	none	none	WP_147662801	10	3.6e-13	21.4	0.847567	0.968779
3.A.1.126.1	Q8RME0	none	none	6	-	-	-	-	+	none	none	none	none	none	none	none	none	none	none	none	none	none	none	none	none	none	none	none	none	none	none	none	none	WP_147662358	6	5.1e-11	21.1	0.977444	0.969925
3.A.1.126.1	Q8RME1	none	none	0	-	-	-	-	+	none	none	none	none	none	none	none	none	none	none	none	none	none	none	none	none	none	none	none	none	none	none	none	none	WP_147662359	0	1.5e-35	33.2	0.996743	0.934853
3.A.1.126.2	A1R937	none	none	0	-	-	+	-	-	none	none	none	none	none	none	none	none	none	none	none	none	OLS20462	0	5.6e-51	38.8	0.944625	0.986971	none	none	none	none	none	none	none	none	none	none	none	none
3.A.1.126.2	A1R938	none	none	6	-	-	+	-	-	none	none	none	none	none	none	none	none	none	none	none	none	OLS27062	6	1e-08	22.1	0.945652	0.938406	none	none	none	none	none	none	none	none	none	none	none	none
3.A.1.128.5	A9BGZ4	none	none	0	-	-	-	+	-	none	none	none	none	none	none	none	none	none	none	none	none	none	none	none	none	none	none	KKK43729	0	1.7e-40	41.7	0.992063	0.980159	none	none	none	none	none	none
3.A.1.128.5	A9BGZ5	none	none	12	-	-	-	+	-	none	none	none	none	none	none	none	none	none	none	none	none	none	none	none	none	none	none	KKK43728	20	8.3e-05	22.2	0.958559	0.908108	none	none	none	none	none	none
3.A.1.128.6	O58952	none	none	12	-	-	-	+	-	none	none	none	none	none	none	none	none	none	none	none	none	none	none	none	none	none	none	KKK40602	22	0.00028	23.7	0.975052	0.852391	none	none	none	none	none	none
3.A.1.128.6	O58953	none	none	0	-	-	-	+	-	none	none	none	none	none	none	none	none	none	none	none	none	none	none	none	none	none	none	KKK40603	0	1.9e-43	43.1	0.996078	0.988235	none	none	none	none	none	none
3.A.1.128.8	KXH73394	none	none	1	-	-	-	-	+	none	none	none	none	none	none	none	none	none	none	none	none	none	none	none	none	none	none	none	none	none	none	none	none	WP_147664130	0	3.7e-52	48.6	0.996109	0.988327
3.A.1.128.8	KXH73395	none	none	14	-	-	-	-	+	none	none	none	none	none	none	none	none	none	none	none	none	none	none	none	none	none	none	none	none	none	none	none	none	WP_147664178	12	2.4e-14	24.9	0.973868	0.939024
3.A.1.132.5	A8GZV2	none	none	0	-	-	+	-	-	none	none	none	none	none	none	none	none	none	none	none	none	OLS17021	0	2.1e-28	35.4	0.990431	0.971292	none	none	none	none	none	none	none	none	none	none	none	none
3.A.1.132.5	A8GZV3	none	none	6	-	-	+	-	-	none	none	none	none	none	none	none	none	none	none	none	none	OLS17020	7	0.00059	24.9	0.971751	0.977401	none	none	none	none	none	none	none	none	none	none	none	none
3.A.1.132.8	H8I779	none	none	1	-	-	+	-	-	none	none	none	none	none	none	none	none	none	none	none	none	OLS26688	0	1.2e-36	42.4	0.977099	0.984733	none	none	none	none	none	none	none	none	none	none	none	none
3.A.1.132.8	H8I780	none	none	7	-	-	+	-	-	none	none	none	none	none	none	none	none	none	none	none	none	OLS24216	7	1.5e-06	25.1	0.970443	0.935961	none	none	none	none	none	none	none	none	none	none	none	none
3.A.1.134.7	A6QEX0	none	none	0	-	-	+	-	-	none	none	none	none	none	none	none	none	none	none	none	none	OLS20894	0	1.7e-21	39	0.963235	0.992647	none	none	none	none	none	none	none	none	none	none	none	none
3.A.1.134.7	A6QEX1	none	none	10	-	-	+	-	-	none	none	none	none	none	none	none	none	none	none	none	none	OLS20895	10	0.0028	21.6	0.93871	0.929032	none	none	none	none	none	none	none	none	none	none	none	none
3.A.1.134.12	Q8Y5E9	bacitracin(CHEBI:2970), molecule(CHEBI:25367)~beta-lactam antibiotic(CHEBI:10427), molecule(CHEBI:25367)~alphaprodine(CHEBI:135075)	antimicrobial agent(CHEBI:33281)~bacitracin(CHEBI:2970), beta-lactam antibiotic(CHEBI:10427), alphaprodine(CHEBI:135075)	10	-	-	-	-	+	none	none	none	none	none	none	none	none	none	none	none	none	none	none	none	none	none	none	none	none	none	none	none	none	WP_147664700	10	2.7e-09	22.6	0.970238	0.891369
3.A.1.134.12	Q8Y5F0	bacitracin(CHEBI:2970), molecule(CHEBI:25367)~beta-lactam antibiotic(CHEBI:10427), molecule(CHEBI:25367)~alphaprodine(CHEBI:135075)	antimicrobial agent(CHEBI:33281)~bacitracin(CHEBI:2970), beta-lactam antibiotic(CHEBI:10427), alphaprodine(CHEBI:135075)	0	-	-	-	-	+	none	none	none	none	none	none	none	none	none	none	none	none	none	none	none	none	none	none	none	none	none	none	none	none	WP_147664701	0	1.3e-31	37.7	0.995763	0.974576
3.A.1.134.13	OLS27670	none	none	12	-	-	+	-	-	none	none	none	none	none	none	none	none	none	none	none	none	OLS27670	12	2.9e-151	100	0.998909	0.998909	none	none	none	none	none	none	none	none	none	none	none	none
3.A.1.134.13	OLS27671	none	none	0	-	-	+	-	-	none	none	none	none	none	none	none	none	none	none	none	none	OLS18424	0	1.5e-89	100	0.99569	0.99569	none	none	none	none	none	none	none	none	none	none	none	none
3.A.1.134.13	OLS27672	none	none	10	-	-	+	-	-	none	none	none	none	none	none	none	none	none	none	none	none	OLS18423	10	1.8e-136	98.5	0.998897	0.998897	none	none	none	none	none	none	none	none	none	none	none	none
3.A.1.135.6	E8MFM3	molecule(CHEBI:25367)~2'-(4-ethoxyphenyl)-5-(4-methylpiperazin-1-yl)-2,5'-bibenzimidazole(CHEBI:5742), molecule(CHEBI:25367)~tetracycline(CHEBI:9474), macrolide(CHEBI:25106)~erythromycin A(CHEBI:4841)	2'-(4-ethoxyphenyl)-5-(4-methylpiperazin-1-yl)-2,5'-bibenzimidazole(CHEBI:5742), antimicrobial agent(CHEBI:33281)~tetracycline(CHEBI:9474), erythromycin A(CHEBI:4841)	7	-	-	-	-	+	none	none	none	none	none	none	none	none	none	none	none	none	none	none	none	none	none	none	none	none	none	none	none	none	WP_147662637	5	1.1e-119	52.8	0.986799	0.993399
3.A.1.135.6	E8MFM4	molecule(CHEBI:25367)~2'-(4-ethoxyphenyl)-5-(4-methylpiperazin-1-yl)-2,5'-bibenzimidazole(CHEBI:5742), molecule(CHEBI:25367)~tetracycline(CHEBI:9474), macrolide(CHEBI:25106)~erythromycin A(CHEBI:4841)	2'-(4-ethoxyphenyl)-5-(4-methylpiperazin-1-yl)-2,5'-bibenzimidazole(CHEBI:5742), antimicrobial agent(CHEBI:33281)~tetracycline(CHEBI:9474), erythromycin A(CHEBI:4841)	6	-	-	-	-	+	none	none	none	none	none	none	none	none	none	none	none	none	none	none	none	none	none	none	none	none	none	none	none	none	WP_147662638	7	2e-85	43.6	0.920495	0.998233
3.A.1.135.10	A4XGX0	none	none	7	-	-	-	+	+	none	none	none	none	none	none	none	none	none	none	none	none	none	none	none	none	none	none	KKK40937	4	1.5e-62	37.2	0.972461	0.986231	WP_147661501	6	2.3e-48	29.4	0.980496	0.98227
3.A.1.135.10	A4XGX1	none	none	5	-	-	-	+	+	none	none	none	none	none	none	none	none	none	none	none	none	none	none	none	none	none	none	KKK41639	7	2.6e-68	35.4	0.994889	0.982964	WP_162306513	7	1.7e-59	32.9	0.993151	0.984589
3.A.1.135.12	KKK43437	none	none	5	-	-	+	+	+	none	none	none	none	none	none	none	none	none	none	none	none	OLS19614	7	4.4e-74	42.3	0.989474	0.991228	KKK43437	5	8.9e-186	100	0.998363	0.998363	WP_147663940	7	2.1e-124	58.1	0.998339	0.998339
3.A.1.135.12	KKK43438	none	none	5	-	-	+	+	+	none	none	none	none	none	none	none	none	none	none	none	none	OLS19615	7	4e-81	41.7	0.993528	0.951456	KKK43438	5	4.1e-166	100	0.998333	0.998333	WP_147663939	5	4.8e-106	58.4	0.998322	0.996644
3.A.1.135.13	Q66LJ0	antimicrobial agent(CHEBI:22582)	antimicrobial agent(CHEBI:33281)~antimicrobial agent(CHEBI:22582)	6	-	+	-	-	-	none	none	none	none	none	none	OLS26273	7	3.5e-55	31.6	0.993092	0.989637	none	none	none	none	none	none	none	none	none	none	none	none	none	none	none	none	none	none
3.A.1.135.13	Q66LJ1	antimicrobial agent(CHEBI:22582)	antimicrobial agent(CHEBI:33281)~antimicrobial agent(CHEBI:22582)	6	-	+	-	-	-	none	none	none	none	none	none	OLS26272	6	4.4e-65	33.8	0.981034	0.981034	none	none	none	none	none	none	none	none	none	none	none	none	none	none	none	none	none	none
3.A.1.137.2	Q6MGV4	none	none	8	-	+	+	+	-	none	none	none	none	none	none	OLS21634	7	9.4e-15	20.5	0.960751	0.957338	OLS24601	7	2.2e-20	22.3	0.977077	0.929799	KKK40596	8	1.5e-17	18.3	0.968384	0.916862	none	none	none	none	none	none
3.A.1.137.2	Q6MGV5	none	none	1	-	+	+	+	-	none	none	none	none	none	none	OLS23494	1	5.7e-41	44.3	0.995475	0.972851	OLS24602	0	6.1e-45	44.1	0.991837	0.938776	KKK40597	0	7.5e-38	38.7	0.995745	0.931915	none	none	none	none	none	none
3.A.1.144.1	Q0W8T3	none	none	6	-	-	+	-	-	none	none	none	none	none	none	none	none	none	none	none	none	OLS22693	6	5e-19	31.8	0.988636	0.965909	none	none	none	none	none	none	none	none	none	none	none	none
3.A.1.144.1	Q0W8T4	none	none	1	-	-	+	-	-	none	none	none	none	none	none	none	none	none	none	none	none	OLS22694	1	1.1e-45	39.1	0.989899	0.973064	none	none	none	none	none	none	none	none	none	none	none	none
3.A.1.144.2	Q0W8T6	none	none	6	+	-	+	+	+	OLS17179	6	2e-14	29.2	0.962121	0.973485	none	none	none	none	none	none	OLS24176	6	2.6e-07	26.2	0.919786	0.962567	KKK44232	6	0.0012	24.2	0.904762	0.937729	WP_147665017	6	2.8e-07	24.7	0.92	0.949091
3.A.1.144.2	Q0W8T7	none	none	0	+	-	+	+	+	OLS17180	0	1.5e-51	41.5	0.990196	0.986928	none	none	none	none	none	none	OLS24175	0	6.2e-40	39.7	0.986607	0.991071	KKK40605	0	5.6e-45	49.8	0.986425	0.986425	WP_147665019	0	8.6e-33	33.3	0.951923	0.987179
3.A.1.144.3	Q1D0V0	none	none	0	-	+	-	-	-	none	none	none	none	none	none	OLS31737	0	1e-43	35.1	0.996753	0.970779	none	none	none	none	none	none	none	none	none	none	none	none	none	none	none	none	none	none
3.A.1.144.3	Q1D0V1	none	none	6	-	+	-	-	-	none	none	none	none	none	none	OLS31736	6	5e-10	27.2	0.908	0.948	none	none	none	none	none	none	none	none	none	none	none	none	none	none	none	none	none	none
3.A.1.146.2	E8R490	none	none	0	-	-	+	-	-	none	none	none	none	none	none	none	none	none	none	none	none	OLS20493	0	4.2e-47	34.6	0.980952	0.984127	none	none	none	none	none	none	none	none	none	none	none	none
3.A.1.146.2	E8R491	none	none	5	-	-	+	-	-	none	none	none	none	none	none	none	none	none	none	none	none	OLS20494	7	2.4e-11	23.2	0.916955	0.961938	none	none	none	none	none	none	none	none	none	none	none	none
3.A.1.146.2	E8R492	none	none	0	-	-	+	-	-	none	none	none	none	none	none	none	none	none	none	none	none	OLS20497	2	1.6e-43	30.4	0.99696	0.917933	none	none	none	none	none	none	none	none	none	none	none	none
3.A.1.146.2	E8R493	none	none	7	-	-	+	-	-	none	none	none	none	none	none	none	none	none	none	none	none	OLS20496	3	6.4e-09	32	0.99	0.99	none	none	none	none	none	none	none	none	none	none	none	none
3.A.1.146.3	OLS26704	none	none	6	-	-	+	-	-	none	none	none	none	none	none	none	none	none	none	none	none	OLS26704	6	2.9e-67	100	0.996364	0.996364	none	none	none	none	none	none	none	none	none	none	none	none
3.A.1.146.3	OLS26705	none	none	0	-	-	+	-	-	none	none	none	none	none	none	none	none	none	none	none	none	OLS26705	0	6.3e-111	100	0.996942	0.996942	none	none	none	none	none	none	none	none	none	none	none	none
3.A.1.146.3	OLS26706	none	none	6	-	-	+	-	-	none	none	none	none	none	none	none	none	none	none	none	none	OLS26706	6	3.6e-78	100	0.996979	0.996979	none	none	none	none	none	none	none	none	none	none	none	none
3.A.1.146.3	OLS26707	none	none	0	-	-	+	-	-	none	none	none	none	none	none	none	none	none	none	none	none	OLS26707	0	1.2e-115	100	0.996835	0.996835	none	none	none	none	none	none	none	none	none	none	none	none
3.A.1.156.2	KKK45282	none	none	2	-	-	-	-	+	none	none	none	none	none	none	none	none	none	none	none	none	none	none	none	none	none	none	none	none	none	none	none	none	WP_147662172	1	7.3e-62	53.4	0.996721	0.996721
3.A.1.156.2	KKK45283	none	none	6	-	-	-	-	+	none	none	none	none	none	none	none	none	none	none	none	none	none	none	none	none	none	none	none	none	none	none	none	none	WP_162306577	6	2.2e-32	48.6	0.995455	0.990909
3.A.1.157.1	OLS27678	none	none	9	-	-	+	-	-	none	none	none	none	none	none	none	none	none	none	none	none	OLS27678	9	8.5e-184	100	0.998934	0.998934	none	none	none	none	none	none	none	none	none	none	none	none
3.A.1.157.1	OLS27679	none	none	1	-	-	+	-	-	none	none	none	none	none	none	none	none	none	none	none	none	OLS27679	1	3.5e-102	100	0.995516	0.995516	none	none	none	none	none	none	none	none	none	none	none	none
3.A.1.157.2	OLS22727	none	none	2	-	-	+	-	-	none	none	none	none	none	none	none	none	none	none	none	none	OLS22727	2	2.1e-121	100	0.998035	0.998035	none	none	none	none	none	none	none	none	none	none	none	none
3.A.1.157.2	OLS22729	none	none	10	-	-	+	-	-	none	none	none	none	none	none	none	none	none	none	none	none	OLS22729	10	8e-149	100	0.998954	0.998954	none	none	none	none	none	none	none	none	none	none	none	none
3.A.1.157.2	OLS22730	none	none	0	-	-	+	-	-	none	none	none	none	none	none	none	none	none	none	none	none	OLS22730	0	1.4e-99	100	0.997143	0.997143	none	none	none	none	none	none	none	none	none	none	none	none
3.A.1.157.2	OLS22731	none	none	2	-	-	+	-	-	none	none	none	none	none	none	none	none	none	none	none	none	OLS22731	2	3.5e-87	100	0.995283	0.995283	none	none	none	none	none	none	none	none	none	none	none	none
3.A.1.157.3	OLS27680	none	none	0	-	-	+	-	-	none	none	none	none	none	none	none	none	none	none	none	none	OLS27680	0	9.5e-112	100	0.997175	0.997175	none	none	none	none	none	none	none	none	none	none	none	none
3.A.1.157.3	OLS27681	none	none	10	-	-	+	-	-	none	none	none	none	none	none	none	none	none	none	none	none	OLS27681	10	9e-221	100	0.99897	0.99897	none	none	none	none	none	none	none	none	none	none	none	none
3.A.1.160.2	KKK45282	none	none	2	-	-	-	+	-	none	none	none	none	none	none	none	none	none	none	none	none	none	none	none	none	none	none	KKK45282	2	3.5e-105	100	0.996835	0.996835	none	none	none	none	none	none
3.A.1.160.2	KKK45283	none	none	6	-	-	-	+	-	none	none	none	none	none	none	none	none	none	none	none	none	none	none	none	none	none	none	KKK45283	6	5.8e-54	100	0.995434	0.995434	none	none	none	none	none	none
3.A.1.207.4	C4LT38	none	none	10	-	-	+	-	-	none	none	none	none	none	none	none	none	none	none	none	none	OLS24198	10	6.3e-12	19.9	0.916345	0.963964	none	none	none	none	none	none	none	none	none	none	none	none
3.A.1.207.5	OLS18414	none	none	0	-	-	+	-	+	none	none	none	none	none	none	none	none	none	none	none	none	OLS18414	0	1.2e-81	100	0.995595	0.995595	none	none	none	none	none	none	WP_147665266	0	9.8e-32	37.5	0.977679	0.995536
3.A.1.207.5	OLS18415	none	none	10	-	-	+	-	+	none	none	none	none	none	none	none	none	none	none	none	none	OLS18415	10	2.8e-137	100	0.998955	0.998955	none	none	none	none	none	none	WP_162306716	10	2.3e-13	21.6	0.943705	0.946776
3.A.1.207.7	TXT58064	none	none	1	-	-	-	-	+	none	none	none	none	none	none	none	none	none	none	none	none	none	none	none	none	none	none	none	none	none	none	none	none	WP_147661329	1	2.7e-46	43.9	0.988235	0.988235
3.A.1.207.7	TXT58065	none	none	10	-	-	-	-	+	none	none	none	none	none	none	none	none	none	none	none	none	none	none	none	none	none	none	none	none	none	none	none	none	WP_147661328	10	6.8e-16	21.4	0.928372	0.892093
3.A.2.2.1	O87880	cation(CHEBI:36916)~hydron(CHEBI:5584)	hydron(CHEBI:5584)	0	-	-	-	-	+	none	none	none	none	none	none	none	none	none	none	none	none	none	none	none	none	none	none	none	none	none	none	none	none	WP_147662764	0	3.8e-13	26.7	0.961165	0.956311
3.A.2.2.1	P74899	cation(CHEBI:36916)~hydron(CHEBI:5584)	hydron(CHEBI:5584)	8	-	-	-	-	+	none	none	none	none	none	none	none	none	none	none	none	none	none	none	none	none	none	none	none	none	none	none	none	none	WP_147662763	7	3.7e-14	24.4	0.897172	0.920308
3.A.2.2.1	P74900	cation(CHEBI:36916)~hydron(CHEBI:5584)	hydron(CHEBI:5584)	3	-	-	-	-	+	none	none	none	none	none	none	none	none	none	none	none	none	none	none	none	none	none	none	none	none	none	none	none	none	WP_147662770	3	1.3e-06	28.3	0.98913	0.98913
3.A.2.2.1	P74902	cation(CHEBI:36916)~hydron(CHEBI:5584)	hydron(CHEBI:5584)	0	-	-	-	-	+	none	none	none	none	none	none	none	none	none	none	none	none	none	none	none	none	none	none	none	none	none	none	none	none	WP_147662769	1	0.019	17.7	0.978723	0.907801
3.A.2.2.1	P74903	cation(CHEBI:36916)~hydron(CHEBI:5584)	hydron(CHEBI:5584)	0	-	-	-	-	+	none	none	none	none	none	none	none	none	none	none	none	none	none	none	none	none	none	none	none	none	none	none	none	none	WP_147662767	0	0.0013	18	0.93	0.96
3.A.2.2.1	Q56403	cation(CHEBI:36916)~hydron(CHEBI:5584)	hydron(CHEBI:5584)	0	-	-	-	-	+	none	none	none	none	none	none	none	none	none	none	none	none	none	none	none	none	none	none	none	none	none	none	none	none	WP_147665219	0	1.3e-110	48.7	0.99115	0.982301
3.A.2.2.1	Q56404	cation(CHEBI:36916)~hydron(CHEBI:5584)	hydron(CHEBI:5584)	0	-	-	-	-	+	none	none	none	none	none	none	none	none	none	none	none	none	none	none	none	none	none	none	none	none	none	none	none	none	WP_147662765	1	1.6e-93	52.9	0.976242	0.989201
3.A.2.2.1	Q72J68	cation(CHEBI:36916)~hydron(CHEBI:5584)	hydron(CHEBI:5584)	3	-	-	-	-	+	none	none	none	none	none	none	none	none	none	none	none	none	none	none	none	none	none	none	none	none	none	none	none	none	WP_147662770	3	2.9e-06	28.3	0.98913	0.98913
3.A.2.2.8	Q3SDB6	cation(CHEBI:36916)~hydron(CHEBI:5584)	hydron(CHEBI:5584)	6	-	-	-	+	-	none	none	none	none	none	none	none	none	none	none	none	none	none	none	none	none	none	none	KKK41594	8	7.8e-17	24	0.816766	0.938922	none	none	none	none	none	none
3.A.2.2.8	Q3SDC3	cation(CHEBI:36916)~hydron(CHEBI:5584)	hydron(CHEBI:5584)	6	-	-	-	+	-	none	none	none	none	none	none	none	none	none	none	none	none	none	none	none	none	none	none	KKK41594	8	2.5e-16	23.8	0.858683	0.925749	none	none	none	none	none	none
3.A.2.2.8	Q3SDC5	cation(CHEBI:36916)~hydron(CHEBI:5584)	hydron(CHEBI:5584)	6	-	-	-	+	-	none	none	none	none	none	none	none	none	none	none	none	none	none	none	none	none	none	none	KKK41594	8	4.2e-15	27.4	0.730088	0.982301	none	none	none	none	none	none
3.A.2.2.8	Q3SDC6	cation(CHEBI:36916)~hydron(CHEBI:5584)	hydron(CHEBI:5584)	6	-	-	-	+	-	none	none	none	none	none	none	none	none	none	none	none	none	none	none	none	none	none	none	KKK41594	8	2e-13	26.5	0.721854	0.980132	none	none	none	none	none	none
3.A.2.2.8	Q3SDC7	cation(CHEBI:36916)~hydron(CHEBI:5584)	hydron(CHEBI:5584)	7	-	-	-	+	-	none	none	none	none	none	none	none	none	none	none	none	none	none	none	none	none	none	none	KKK41594	8	1e-18	23.8	0.841226	0.93454	none	none	none	none	none	none
3.A.2.2.8	Q3SDC9	cation(CHEBI:36916)~hydron(CHEBI:5584)	hydron(CHEBI:5584)	6	-	-	-	+	-	none	none	none	none	none	none	none	none	none	none	none	none	none	none	none	none	none	none	KKK41594	8	9.4e-19	24.9	0.825316	0.943038	none	none	none	none	none	none
3.A.2.2.8	Q3SDD1	cation(CHEBI:36916)~hydron(CHEBI:5584)	hydron(CHEBI:5584)	6	-	-	-	+	-	none	none	none	none	none	none	none	none	none	none	none	none	none	none	none	none	none	none	KKK41594	8	2.3e-11	28.6	0.857143	0.971429	none	none	none	none	none	none
3.A.2.2.8	Q3SEA2	cation(CHEBI:36916)~hydron(CHEBI:5584)	hydron(CHEBI:5584)	0	-	-	-	+	-	none	none	none	none	none	none	none	none	none	none	none	none	none	none	none	none	none	none	KKK41589	1	2.4e-69	46.8	0.972973	0.996997	none	none	none	none	none	none
3.A.2.2.8	Q4UJ82	cation(CHEBI:36916)~hydron(CHEBI:5584)	hydron(CHEBI:5584)	0	-	-	-	+	-	none	none	none	none	none	none	none	none	none	none	none	none	none	none	none	none	none	none	KKK41596	0	6.6e-102	41.8	0.976974	0.976974	none	none	none	none	none	none
3.A.2.2.8	Q4UJ86	cation(CHEBI:36916)~hydron(CHEBI:5584)	hydron(CHEBI:5584)	0	-	-	-	+	-	none	none	none	none	none	none	none	none	none	none	none	none	none	none	none	none	none	none	KKK41929	1	0.0001	23.3	0.873786	0.980583	none	none	none	none	none	none
3.A.2.2.8	Q4UJ88	cation(CHEBI:36916)~hydron(CHEBI:5584)	hydron(CHEBI:5584)	4	-	-	-	+	-	none	none	none	none	none	none	none	none	none	none	none	none	none	none	none	none	none	none	KKK41932	1	3.2e-06	35.6	0.955556	0.977778	none	none	none	none	none	none
3.A.2.2.8	Q6BFK1	cation(CHEBI:36916)~hydron(CHEBI:5584)	hydron(CHEBI:5584)	6	-	-	-	+	-	none	none	none	none	none	none	none	none	none	none	none	none	none	none	none	none	none	none	KKK41594	8	2.8e-19	22.5	0.826855	0.958775	none	none	none	none	none	none
3.A.2.2.8	Q6BGD8	cation(CHEBI:36916)~hydron(CHEBI:5584)	hydron(CHEBI:5584)	6	-	-	-	+	-	none	none	none	none	none	none	none	none	none	none	none	none	none	none	none	none	none	none	KKK41594	8	8.8e-20	24.1	0.834596	0.931818	none	none	none	none	none	none
3.A.2.3.1	Q60184	cation(CHEBI:36916)~hydron(CHEBI:5584)	hydron(CHEBI:5584)	0	-	-	-	+	-	none	none	none	none	none	none	none	none	none	none	none	none	none	none	none	none	none	none	KKK41931	0	9.9e-07	24.1	0.969136	0.895062	none	none	none	none	none	none
3.A.2.3.1	Q60186	cation(CHEBI:36916)~hydron(CHEBI:5584)	hydron(CHEBI:5584)	0	-	-	-	+	-	none	none	none	none	none	none	none	none	none	none	none	none	none	none	none	none	none	none	KKK41927	0	3.4e-102	46.7	0.998264	0.960069	none	none	none	none	none	none
3.A.2.3.1	Q60187	cation(CHEBI:36916)~hydron(CHEBI:5584)	hydron(CHEBI:5584)	0	-	-	-	+	-	none	none	none	none	none	none	none	none	none	none	none	none	none	none	none	none	none	none	KKK41926	0	2.7e-28	44.4	0.993827	0.950617	none	none	none	none	none	none
3.A.2.3.1	Q60188	cation(CHEBI:36916)~hydron(CHEBI:5584)	hydron(CHEBI:5584)	0	-	-	-	+	-	none	none	none	none	none	none	none	none	none	none	none	none	none	none	none	none	none	none	KKK41593	0	2.2e-14	27.5	0.989637	0.984456	none	none	none	none	none	none
3.A.2.3.2	D3E1Y5	cation(CHEBI:36916)~sodium(1+)(CHEBI:9175), cation(CHEBI:36916)~hydron(CHEBI:5584)	cofactor(CHEBI:23357)~sodium(1+)(CHEBI:9175), hydron(CHEBI:5584)	0	+	+	+	-	-	OLS17774	0	2.7e-05	28.3	0.989899	0.989899	OLS27244	0	9e-05	22.1	0.990385	0.990385	OLS26239	0	4.6e-05	27.9	0.942308	0.942308	none	none	none	none	none	none	none	none	none	none	none	none
3.A.2.3.2	D3E1Y6	cation(CHEBI:36916)~sodium(1+)(CHEBI:9175), cation(CHEBI:36916)~hydron(CHEBI:5584)	cofactor(CHEBI:23357)~sodium(1+)(CHEBI:9175), hydron(CHEBI:5584)	7	+	+	+	-	-	OLS18244	8	1.6e-27	27.8	0.983209	0.809701	OLS27243	7	2.2e-35	26	0.98265	0.888013	OLS28131	8	5.1e-32	24.3	0.968961	0.896086	none	none	none	none	none	none	none	none	none	none	none	none
3.A.2.3.2	D3E1Y7	cation(CHEBI:36916)~sodium(1+)(CHEBI:9175), cation(CHEBI:36916)~hydron(CHEBI:5584)	cofactor(CHEBI:23357)~sodium(1+)(CHEBI:9175), hydron(CHEBI:5584)	4	+	-	+	-	-	OLS18247	3	2.4e-08	52.5	0.983607	0.983607	none	none	none	none	none	none	OLS28129	3	3.9e-07	43.7	0.970874	0.873786	none	none	none	none	none	none	none	none	none	none	none	none
3.A.2.3.2	D3E1Y8	cation(CHEBI:36916)~sodium(1+)(CHEBI:9175), cation(CHEBI:36916)~hydron(CHEBI:5584)	cofactor(CHEBI:23357)~sodium(1+)(CHEBI:9175), hydron(CHEBI:5584)	0	+	+	+	-	-	OLS17773	0	8.2e-16	35.6	0.894977	0.990868	OLS27245	0	1.4e-06	24.1	0.888889	0.990741	OLS27518	0	1.6e-10	26.3	0.885965	0.982456	none	none	none	none	none	none	none	none	none	none	none	none
3.A.2.3.2	D3E1Y9	cation(CHEBI:36916)~sodium(1+)(CHEBI:9175), cation(CHEBI:36916)~hydron(CHEBI:5584)	cofactor(CHEBI:23357)~sodium(1+)(CHEBI:9175), hydron(CHEBI:5584)	1	+	+	+	-	-	OLS18246	0	5.7e-17	25.4	0.991254	0.96793	OLS24600	1	3.6e-14	22.8	0.98374	0.95664	OLS28130	0	5.4e-15	21.5	0.988701	0.963277	none	none	none	none	none	none	none	none	none	none	none	none
3.A.2.3.2	D3E1Z0	cation(CHEBI:36916)~sodium(1+)(CHEBI:9175), cation(CHEBI:36916)~hydron(CHEBI:5584)	cofactor(CHEBI:23357)~sodium(1+)(CHEBI:9175), hydron(CHEBI:5584)	0	+	+	+	-	-	OLS17772	0	1.8e-12	35.6	0.980198	0.980198	OLS31423	0	2.1e-16	34.7	0.980198	0.980198	OLS28123	0	2.2e-08	27.7	0.940594	0.970297	none	none	none	none	none	none	none	none	none	none	none	none
3.A.2.3.2	D3E1Z1	cation(CHEBI:36916)~sodium(1+)(CHEBI:9175), cation(CHEBI:36916)~hydron(CHEBI:5584)	cofactor(CHEBI:23357)~sodium(1+)(CHEBI:9175), hydron(CHEBI:5584)	0	+	+	+	-	-	OLS17771	0	4.1e-132	62.8	0.996558	0.982788	OLS31424	0	5.2e-118	58.3	0.996522	0.994783	OLS24850	0	1.7e-124	57.7	0.989726	0.982877	none	none	none	none	none	none	none	none	none	none	none	none
3.A.2.3.2	D3E1Z2	cation(CHEBI:36916)~sodium(1+)(CHEBI:9175), cation(CHEBI:36916)~hydron(CHEBI:5584)	cofactor(CHEBI:23357)~sodium(1+)(CHEBI:9175), hydron(CHEBI:5584)	0	+	+	+	-	-	OLS17679	0	1.7e-116	66.4	0.997802	0.997802	OLS31427	0	2.5e-111	64	0.997763	0.997763	OLS22921	0	1.1e-114	62.2	0.997788	0.997788	none	none	none	none	none	none	none	none	none	none	none	none
3.A.2.3.2	D3E1Z3	cation(CHEBI:36916)~sodium(1+)(CHEBI:9175), cation(CHEBI:36916)~hydron(CHEBI:5584)	cofactor(CHEBI:23357)~sodium(1+)(CHEBI:9175), hydron(CHEBI:5584)	0	+	+	+	-	-	OLS17400	0	1.2e-26	41.8	0.980769	0.990385	OLS31581	0	4.9e-30	47.9	0.981043	0.995261	OLS24886	0	3.5e-30	45	0.985646	0.990431	none	none	none	none	none	none	none	none	none	none	none	none
3.A.3.2.21	A9BJX0	cation(CHEBI:36916)~calcium(2+)(CHEBI:3308)	cofactor(CHEBI:23357)~calcium(2+)(CHEBI:3308)	10	+	+	+	+	+	OLS17320	10	7.6e-127	46.9	0.994499	0.969197	OLS31637	10	8.9e-111	40.4	0.994652	0.944385	OLS25346	10	1.5e-111	43.7	0.988298	0.938298	KKK45636	10	4.5e-98	39.1	0.979873	0.927966	WP_147664995	8	5.7e-120	40.3	0.990702	0.913223
3.A.3.2.29	D5C355	cation(CHEBI:36916)~calcium(2+)(CHEBI:3308)	cofactor(CHEBI:23357)~calcium(2+)(CHEBI:3308)	10	-	+	-	-	-	none	none	none	none	none	none	OLS26580	10	5e-107	34.9	0.979766	0.932907	none	none	none	none	none	none	none	none	none	none	none	none	none	none	none	none	none	none
3.A.3.4.2	Q72RN5	cation(CHEBI:36916)~magnesium(2+)(CHEBI:6635)	cofactor(CHEBI:23357)~magnesium(2+)(CHEBI:6635)	8	+	-	-	-	-	OLS18548	12	7e-125	43.9	0.996319	0.995092	none	none	none	none	none	none	none	none	none	none	none	none	none	none	none	none	none	none	none	none	none	none	none	none
3.A.3.5.10	O30085	cation(CHEBI:36916)~copper(1+)(CHEBI:49551), cation(CHEBI:36916)~silver(1+)(CHEBI:49468)	cofactor(CHEBI:23357)~copper(1+)(CHEBI:49551), silver(1+)(CHEBI:49468)	8	-	-	-	+	-	none	none	none	none	none	none	none	none	none	none	none	none	none	none	none	none	none	none	KKK46031	4	1.1e-119	60.8	0.99435	0.990584	none	none	none	none	none	none
3.A.3.5.15	Q3MNJ6	cation(CHEBI:36916)~copper(1+)(CHEBI:49551)	cofactor(CHEBI:23357)~copper(1+)(CHEBI:49551)	9	-	-	+	+	-	none	none	none	none	none	none	none	none	none	none	none	none	OLS20460	9	7.6e-94	47.7	0.994674	0.989348	KKK46039	9	1e-104	46.2	0.972053	0.976914	none	none	none	none	none	none
3.A.3.5.18	O32220	cation(CHEBI:36916)~copper(1+)(CHEBI:49551)	cofactor(CHEBI:23357)~copper(1+)(CHEBI:49551)	8	+	+	-	-	+	OLS18789	9	6.1e-93	47.5	0.98	0.98	OLS28250	7	6.9e-107	43.3	0.985203	0.98767	none	none	none	none	none	none	none	none	none	none	none	none	WP_147662168	9	3.1e-101	41.7	0.987624	0.987624
3.A.3.5.19	Q7A3E6	cation(CHEBI:36916)~lead(2+)(CHEBI:49807), cation(CHEBI:36916)~copper(2+)(CHEBI:23380), cation(CHEBI:36916)~iron(2+)(CHEBI:34754)	cofactor(CHEBI:23357)~lead(2+)(CHEBI:49807), cofactor(CHEBI:23357)~copper(2+)(CHEBI:23380), cofactor(CHEBI:23357)~iron(2+)(CHEBI:34754)	7	-	-	+	+	-	none	none	none	none	none	none	none	none	none	none	none	none	OLS20457	9	2.6e-119	47.4	0.996445	0.939573	KKK46030	8	5.1e-97	42.7	0.982014	0.950839	none	none	none	none	none	none
3.A.3.5.31	B1MHH7	cation(CHEBI:36916)~copper(1+)(CHEBI:49551)	cofactor(CHEBI:23357)~copper(1+)(CHEBI:49551)	8	-	-	-	+	-	none	none	none	none	none	none	none	none	none	none	none	none	none	none	none	none	none	none	KKK46373	8	1.1e-79	38.1	0.969974	0.922977	none	none	none	none	none	none
3.A.3.5.33	Q9WYF3	cation(CHEBI:36916)~copper(2+)(CHEBI:23380)	cofactor(CHEBI:23357)~copper(2+)(CHEBI:23380)	8	-	-	+	-	-	none	none	none	none	none	none	none	none	none	none	none	none	OLS18668	8	3.6e-80	39.3	0.976648	0.958791	none	none	none	none	none	none	none	none	none	none	none	none
3.A.3.6.5	Q8L158	cation(CHEBI:36916)~cadmium(2+)(CHEBI:3290), cation(CHEBI:36916)~zinc(2+)(CHEBI:10113), cation(CHEBI:36916)~copper(1+)(CHEBI:49551), cation(CHEBI:36916)~silver(1+)(CHEBI:49468)	cofactor(CHEBI:23357)~cadmium(2+)(CHEBI:3290), cofactor(CHEBI:23357)~zinc(2+)(CHEBI:10113), cofactor(CHEBI:23357)~copper(1+)(CHEBI:49551), silver(1+)(CHEBI:49468)	7	-	-	-	-	+	none	none	none	none	none	none	none	none	none	none	none	none	none	none	none	none	none	none	none	none	none	none	none	none	WP_147665098	10	8.9e-95	45.8	0.988836	0.985646
3.A.3.6.8	Q60048	cation(CHEBI:36916)~cadmium(2+)(CHEBI:3290)	cofactor(CHEBI:23357)~cadmium(2+)(CHEBI:3290)	9	-	-	-	+	-	none	none	none	none	none	none	none	none	none	none	none	none	none	none	none	none	none	none	KKK44836	7	1.2e-76	37	0.970497	0.995342	none	none	none	none	none	none
3.A.5.7.1	P28542	peptide(CHEBI:16670)~protein polypeptide chain(CHEBI:8526)	protein polypeptide chain(CHEBI:8526)	9	-	+	-	-	+	none	none	none	none	none	none	OLS21380	12	4.2e-37	34.4	0.956	0.928	none	none	none	none	none	none	none	none	none	none	none	none	WP_162306565	9	3.3e-35	34.6	0.960938	0.933594
3.A.5.7.1	Q5UY20	peptide(CHEBI:16670)~protein polypeptide chain(CHEBI:8526)	protein polypeptide chain(CHEBI:8526)	0	-	+	-	-	+	none	none	none	none	none	none	OLS31421	1	7.6e-48	41.1	0.951064	0.982979	none	none	none	none	none	none	none	none	none	none	none	none	WP_147662591	0	1.4e-43	34.9	0.957717	0.978858
3.A.5.7.1	Q5UY25	peptide(CHEBI:16670)~protein polypeptide chain(CHEBI:8526)	protein polypeptide chain(CHEBI:8526)	0	-	+	-	-	+	none	none	none	none	none	none	OLS30081	1	5.9e-46	43.6	0.993289	0.983221	none	none	none	none	none	none	none	none	none	none	none	none	WP_147664347	0	6e-44	41.3	0.992933	0.982332
3.A.5.7.1	Q5V0J1	peptide(CHEBI:16670)~protein polypeptide chain(CHEBI:8526)	protein polypeptide chain(CHEBI:8526)	1	-	+	-	-	+	none	none	none	none	none	none	OLS24889	1	2e-08	29.4	0.980392	0.980392	none	none	none	none	none	none	none	none	none	none	none	none	WP_147663065	1	0.00034	32.4	0.810811	0.945946
3.A.5.7.1	Q5V456	peptide(CHEBI:16670)~protein polypeptide chain(CHEBI:8526)	protein polypeptide chain(CHEBI:8526)	1	-	+	-	-	+	none	none	none	none	none	none	OLS26345	1	9.1e-09	40	0.977778	0.977778	none	none	none	none	none	none	none	none	none	none	none	none	WP_147664346	1	1.8e-06	34.3	0.971429	0.971429
3.A.5.7.1	Q5V5S9	peptide(CHEBI:16670)~protein polypeptide chain(CHEBI:8526)	protein polypeptide chain(CHEBI:8526)	0	-	+	-	-	+	none	none	none	none	none	none	OLS29639	0	7.3e-12	32.1	0.987654	0.975309	none	none	none	none	none	none	none	none	none	none	none	none	WP_162306654	0	4.8e-09	28.9	0.977778	0.977778
3.A.5.7.2	Q8TZH7	peptide(CHEBI:16670)~protein polypeptide chain(CHEBI:8526)	protein polypeptide chain(CHEBI:8526)	1	+	-	+	+	-	OLS17956	1	3e-09	32	0.98	0.98	none	none	none	none	none	none	OLS24889	1	1.1e-07	40.4	0.980769	0.884615	KKK41352	1	4.3e-08	35.7	0.97619	0.97619	none	none	none	none	none	none
3.A.5.7.2	Q8TZK2	peptide(CHEBI:16670)~protein polypeptide chain(CHEBI:8526)	protein polypeptide chain(CHEBI:8526)	1	+	-	+	+	-	OLS17547	1	2.9e-06	29.5	0.977273	0.977273	none	none	none	none	none	none	OLS16506	1	1e-06	36.7	0.979592	0.979592	KKK46274	1	0.36	30.8	0.923077	0.923077	none	none	none	none	none	none
3.A.5.7.2	Q8TZT9	peptide(CHEBI:16670)~protein polypeptide chain(CHEBI:8526)	protein polypeptide chain(CHEBI:8526)	0	+	-	+	+	-	OLS18103	0	3.8e-08	27.4	0.916667	0.988095	none	none	none	none	none	none	OLS28105	0	1.1e-05	27.3	0.929293	0.949495	KKK42754	1	1.2e-08	29.8	0.904255	0.989362	none	none	none	none	none	none
3.A.5.7.2	Q8U019	peptide(CHEBI:16670)~protein polypeptide chain(CHEBI:8526)	protein polypeptide chain(CHEBI:8526)	12	+	-	+	+	-	OLS18050	10	2.8e-50	41.4	0.965021	0.932099	none	none	none	none	none	none	OLS21967	12	2.8e-49	40.4	0.983773	0.922921	KKK46587	10	1.8e-50	38.3	0.983333	0.941667	none	none	none	none	none	none
3.A.5.7.2	Q8U051	peptide(CHEBI:16670)~protein polypeptide chain(CHEBI:8526)	protein polypeptide chain(CHEBI:8526)	3	+	-	+	+	-	OLS17543	1	9.5e-47	52.1	0.996528	0.986111	none	none	none	none	none	none	OLS19520	0	5.2e-42	45.9	0.996599	0.97619	KKK44958	0	4.1e-55	51.5	0.99661	0.983051	none	none	none	none	none	none
3.A.5.7.2	Q8U070	peptide(CHEBI:16670)~protein polypeptide chain(CHEBI:8526)	protein polypeptide chain(CHEBI:8526)	0	+	-	+	+	-	OLS17826	0	1.2e-82	55.6	0.990741	0.99537	none	none	none	none	none	none	OLS21949	1	1.2e-64	47.5	0.995455	0.975	KKK40885	0	3.1e-71	48.6	0.986175	0.995392	none	none	none	none	none	none
3.A.5.9.3	OLS25664	none	none	13	-	-	+	-	-	none	none	none	none	none	none	none	none	none	none	none	none	OLS25664	13	5.6e-98	100	0.998088	0.998088	none	none	none	none	none	none	none	none	none	none	none	none
3.A.10.1.3	Q2RIS7	cation(CHEBI:36916)~sodium(1+)(CHEBI:9175)	cofactor(CHEBI:23357)~sodium(1+)(CHEBI:9175)	16	-	-	-	+	-	none	none	none	none	none	none	none	none	none	none	none	none	none	none	none	none	none	none	KKK43812	16	1.1e-61	45	0.992743	0.96807	none	none	none	none	none	none
3.A.10.1.5	B0M926	cation(CHEBI:36916)~sodium(1+)(CHEBI:9175)	cofactor(CHEBI:23357)~sodium(1+)(CHEBI:9175)	16	-	-	-	-	+	none	none	none	none	none	none	none	none	none	none	none	none	none	none	none	none	none	none	none	none	none	none	none	none	WP_147664174	16	1.6e-61	44.3	0.989943	0.938218
3.A.10.2.2	Q6BCL0	cation(CHEBI:36916)~hydron(CHEBI:5584)	hydron(CHEBI:5584)	17	+	+	+	-	-	OLS17190	17	9.2e-56	45.5	0.948718	0.967949	OLS31348	17	7e-58	43.5	0.940024	0.925337	OLS19465	17	2e-68	46.1	0.966921	0.959288	none	none	none	none	none	none	none	none	none	none	none	none
3.A.19.1.3	Q58542	peptide(CHEBI:16670)~protein polypeptide chain(CHEBI:8526)	protein polypeptide chain(CHEBI:8526)	0	+	+	+	+	+	OLS18179	0	2.3e-52	41	0.968254	0.971429	OLS27300	0	1e-53	39.4	0.975758	0.987879	OLS20412	1	3.1e-46	37.6	0.986799	0.983498	KKK42590	1	2.5e-41	39.8	0.984326	0.956113	WP_162306786	0	2.1e-16	27.5	0.989333	0.829333
3.D.1.4.2	O59652	cation(CHEBI:36916)~hydron(CHEBI:5584)	hydron(CHEBI:5584)	19	+	-	-	-	-	OLS18550	14	1.4e-13	26.2	0.980469	0.917969	none	none	none	none	none	none	none	none	none	none	none	none	none	none	none	none	none	none	none	none	none	none	none	none
3.D.1.4.2	O59653	cation(CHEBI:36916)~hydron(CHEBI:5584)	hydron(CHEBI:5584)	8	+	-	-	-	-	OLS18222	8	3.2e-09	26.8	0.95122	0.82622	none	none	none	none	none	none	none	none	none	none	none	none	none	none	none	none	none	none	none	none	none	none	none	none
3.D.1.4.2	O59654	cation(CHEBI:36916)~hydron(CHEBI:5584)	hydron(CHEBI:5584)	0	+	-	-	-	-	OLS18220	0	2.1e-28	50.7	0.992647	0.948529	none	none	none	none	none	none	none	none	none	none	none	none	none	none	none	none	none	none	none	none	none	none	none	none
3.D.1.4.2	O59655	cation(CHEBI:36916)~hydron(CHEBI:5584)	hydron(CHEBI:5584)	0	+	-	-	-	-	OLS18549	0	4e-07	26.8	0.964286	0.964286	none	none	none	none	none	none	none	none	none	none	none	none	none	none	none	none	none	none	none	none	none	none	none	none
3.D.1.4.2	O59656	cation(CHEBI:36916)~hydron(CHEBI:5584)	hydron(CHEBI:5584)	0	+	-	-	-	-	OLS18555	0	1.6e-59	39.4	0.99449	0.975207	none	none	none	none	none	none	none	none	none	none	none	none	none	none	none	none	none	none	none	none	none	none	none	none
3.D.1.4.2	O59657	cation(CHEBI:36916)~hydron(CHEBI:5584)	hydron(CHEBI:5584)	0	+	-	-	-	-	OLS18557	1	1.6e-11	37.2	0.978723	0.957447	none	none	none	none	none	none	none	none	none	none	none	none	none	none	none	none	none	none	none	none	none	none	none	none
3.D.1.9.2	P07658	cation(CHEBI:36916)~hydron(CHEBI:5584)	hydron(CHEBI:5584)	0	+	-	-	-	-	OLS17496	3	3.7e-16	24.6	0.836601	0.978214	none	none	none	none	none	none	none	none	none	none	none	none	none	none	none	none	none	none	none	none	none	none	none	none
3.D.1.9.2	P0AAK3	cation(CHEBI:36916)~hydron(CHEBI:5584)	hydron(CHEBI:5584)	0	+	-	-	-	-	OLS18228	0	9.9e-12	26.1	0.755435	0.972826	none	none	none	none	none	none	none	none	none	none	none	none	none	none	none	none	none	none	none	none	none	none	none	none
3.D.1.9.2	P16429	cation(CHEBI:36916)~hydron(CHEBI:5584)	hydron(CHEBI:5584)	16	+	-	-	-	-	OLS18224	14	6.5e-13	25.4	0.965885	0.936034	none	none	none	none	none	none	none	none	none	none	none	none	none	none	none	none	none	none	none	none	none	none	none	none
3.D.1.9.2	P16430	cation(CHEBI:36916)~hydron(CHEBI:5584)	hydron(CHEBI:5584)	8	+	-	-	-	-	OLS18556	8	2.6e-15	29.6	0.966049	0.938272	none	none	none	none	none	none	none	none	none	none	none	none	none	none	none	none	none	none	none	none	none	none	none	none
3.D.1.9.2	P16431	cation(CHEBI:36916)~hydron(CHEBI:5584)	hydron(CHEBI:5584)	0	+	-	-	-	-	OLS18223	0	1.2e-64	34.4	0.972678	0.961749	none	none	none	none	none	none	none	none	none	none	none	none	none	none	none	none	none	none	none	none	none	none	none	none
3.D.1.9.2	P16432	cation(CHEBI:36916)~hydron(CHEBI:5584)	hydron(CHEBI:5584)	0	+	-	-	-	-	OLS18221	0	2.6e-16	36.4	0.979021	0.937063	none	none	none	none	none	none	none	none	none	none	none	none	none	none	none	none	none	none	none	none	none	none	none	none
3.D.1.9.2	P16433	cation(CHEBI:36916)~hydron(CHEBI:5584)	hydron(CHEBI:5584)	1	+	-	-	-	-	OLS18554	0	8.2e-28	44.8	0.992	0.992	none	none	none	none	none	none	none	none	none	none	none	none	none	none	none	none	none	none	none	none	none	none	none	none
3.D.4.4.4	Q8DHE8	cation(CHEBI:36916)~hydron(CHEBI:5584)	hydron(CHEBI:5584)	3	-	-	+	-	-	none	none	none	none	none	none	none	none	none	none	none	none	OLS27276	2	8.6e-15	35.8	0.990566	0.90566	none	none	none	none	none	none	none	none	none	none	none	none
3.D.4.4.4	Q8DHE9	cation(CHEBI:36916)~hydron(CHEBI:5584)	hydron(CHEBI:5584)	12	-	-	+	-	-	none	none	none	none	none	none	none	none	none	none	none	none	OLS27277	12	1.8e-46	38.5	0.984526	0.972921	none	none	none	none	none	none	none	none	none	none	none	none
3.D.4.4.4	Q8DHF0	cation(CHEBI:36916)~hydron(CHEBI:5584)	hydron(CHEBI:5584)	5	-	-	+	-	-	none	none	none	none	none	none	none	none	none	none	none	none	OLS27616	7	6.6e-23	36.5	0.99	0.89	none	none	none	none	none	none	none	none	none	none	none	none
3.D.7.1.1	P96796	cation(CHEBI:36916)~hydron(CHEBI:5584)	hydron(CHEBI:5584)	5	-	-	+	-	-	none	none	none	none	none	none	none	none	none	none	none	none	OLS25881	6	1.2e-08	26.2	0.868852	0.954918	none	none	none	none	none	none	none	none	none	none	none	none
3.D.7.1.1	P96797	cation(CHEBI:36916)~hydron(CHEBI:5584)	hydron(CHEBI:5584)	0	-	-	+	-	-	none	none	none	none	none	none	none	none	none	none	none	none	OLS25881	6	5.6e-52	34	0.961722	0.9689	none	none	none	none	none	none	none	none	none	none	none	none
3.D.7.1.1	Q50248	cation(CHEBI:36916)~hydron(CHEBI:5584)	hydron(CHEBI:5584)	0	-	-	+	-	-	none	none	none	none	none	none	none	none	none	none	none	none	OLS27428	0	3.8e-07	24	0.789216	0.980392	none	none	none	none	none	none	none	none	none	none	none	none
3.D.7.1.1	Q50249	cation(CHEBI:36916)~hydron(CHEBI:5584)	hydron(CHEBI:5584)	0	-	-	+	-	-	none	none	none	none	none	none	none	none	none	none	none	none	OLS27265	0	7.2e-14	28	0.880829	0.994819	none	none	none	none	none	none	none	none	none	none	none	none
3.D.7.1.1	Q50250	cation(CHEBI:36916)~hydron(CHEBI:5584)	hydron(CHEBI:5584)	6	-	-	+	-	-	none	none	none	none	none	none	none	none	none	none	none	none	OLS22456	6	2.6e-15	26.8	0.944681	0.982979	none	none	none	none	none	none	none	none	none	none	none	none
3.D.7.1.5	OLS30722	none	none	0	-	+	+	+	+	none	none	none	none	none	none	OLS30722	0	0	100	0.998825	0.998825	OLS19749	0	5.2e-160	51.5	0.991206	0.98995	KKK43354	0	2e-163	54.2	0.996109	0.996109	WP_147662225	0	6.5e-22	36.8	0.962406	0.992481
3.D.7.1.5	OLS30723	none	none	0	-	+	+	+	+	none	none	none	none	none	none	OLS30723	0	2.9e-61	100	0.994048	0.994048	OLS20181	1	5.6e-25	32.1	0.967949	0.967949	KKK43787	0	6e-20	37.9	0.992857	0.95	WP_147662234	0	7.4e-16	28.6	0.984962	0.969925
3.D.7.1.5	OLS30724	none	none	0	-	+	+	+	+	none	none	none	none	none	none	OLS30724	0	9.1e-124	100	0.996721	0.996721	OLS20182	0	1.9e-52	36.9	0.996587	0.986348	KKK41107	0	5.1e-47	36.3	0.996441	0.992883	WP_147662235	0	7.5e-44	35.3	0.996283	0.981413
3.D.7.1.5	OLS30725	none	none	0	-	+	+	+	+	none	none	none	none	none	none	OLS30725	0	0	100	0.998478	0.998478	OLS27262	0	1.1e-122	49.2	0.989378	0.981791	KKK41650	0	4.4e-102	41.9	0.980183	0.990854	WP_147662226	0	3.3e-133	47.5	0.986068	0.990712
3.D.7.1.5	OLS30726	none	none	0	-	+	+	+	-	none	none	none	none	none	none	OLS30726	0	4.8e-93	100	0.995215	0.995215	OLS20011	0	6.9e-07	21.4	0.953488	0.893023	KKK41342	0	2.5e-24	28.5	0.995327	0.939252	none	none	none	none	none	none
3.D.7.1.5	OLS30727	none	none	0	-	+	+	+	+	none	none	none	none	none	none	OLS30727	0	2.3e-145	100	0.997214	0.997214	OLS20959	0	6.2e-74	49.4	0.994118	0.967647	KKK46492	0	2.9e-78	46.6	0.997191	0.988764	WP_147665079	0	1.8e-77	46.9	0.997159	0.988636
3.D.8.1.1	O27598	cation(CHEBI:36916)~hydron(CHEBI:5584)	hydron(CHEBI:5584)	0	-	+	-	-	-	none	none	none	none	none	none	OLS30399	0	2.5e-18	38.2	0.98374	0.98374	none	none	none	none	none	none	none	none	none	none	none	none	none	none	none	none	none	none
3.D.8.1.1	O27599	cation(CHEBI:36916)~hydron(CHEBI:5584)	hydron(CHEBI:5584)	0	-	+	-	-	-	none	none	none	none	none	none	OLS30397	0	5.1e-94	43	0.991259	0.979021	none	none	none	none	none	none	none	none	none	none	none	none	none	none	none	none	none	none
3.D.8.1.1	O27600	cation(CHEBI:36916)~hydron(CHEBI:5584)	hydron(CHEBI:5584)	0	-	+	-	-	-	none	none	none	none	none	none	OLS29630	0	8.7e-26	43.5	0.995516	0.995516	none	none	none	none	none	none	none	none	none	none	none	none	none	none	none	none	none	none
3.D.8.1.1	O27601	cation(CHEBI:36916)~hydron(CHEBI:5584)	hydron(CHEBI:5584)	0	-	+	-	-	-	none	none	none	none	none	none	OLS30398	0	1.4e-90	45.1	0.969626	0.990654	none	none	none	none	none	none	none	none	none	none	none	none	none	none	none	none	none	none
3.D.8.1.1	Q59575	cation(CHEBI:36916)~hydron(CHEBI:5584)	hydron(CHEBI:5584)	0	-	+	-	-	-	none	none	none	none	none	none	OLS31760	0	2.1e-06	28.7	0.867133	0.951049	none	none	none	none	none	none	none	none	none	none	none	none	none	none	none	none	none	none
3.D.8.1.1	Q59576	cation(CHEBI:36916)~hydron(CHEBI:5584)	hydron(CHEBI:5584)	0	-	+	-	-	-	none	none	none	none	none	none	OLS23526	0	3.8e-09	32.1	0.97619	0.904762	none	none	none	none	none	none	none	none	none	none	none	none	none	none	none	none	none	none
3.D.8.1.1	Q59577	cation(CHEBI:36916)~hydron(CHEBI:5584)	hydron(CHEBI:5584)	0	-	+	-	-	-	none	none	none	none	none	none	OLS30399	0	6.5e-19	40	0.983333	0.983333	none	none	none	none	none	none	none	none	none	none	none	none	none	none	none	none	none	none
3.D.8.1.1	Q59578	cation(CHEBI:36916)~hydron(CHEBI:5584)	hydron(CHEBI:5584)	0	-	+	-	-	-	none	none	none	none	none	none	OLS30397	0	1.2e-94	43.2	0.991259	0.979021	none	none	none	none	none	none	none	none	none	none	none	none	none	none	none	none	none	none
3.D.8.1.1	Q59579	cation(CHEBI:36916)~hydron(CHEBI:5584)	hydron(CHEBI:5584)	0	-	+	-	-	-	none	none	none	none	none	none	OLS29630	0	2.2e-24	42.6	0.995516	0.995516	none	none	none	none	none	none	none	none	none	none	none	none	none	none	none	none	none	none
3.D.8.1.1	Q59580	cation(CHEBI:36916)~hydron(CHEBI:5584)	hydron(CHEBI:5584)	0	-	+	-	-	-	none	none	none	none	none	none	OLS30398	0	2.5e-89	46.4	0.967901	0.995062	none	none	none	none	none	none	none	none	none	none	none	none	none	none	none	none	none	none
3.D.8.1.2	Q48940	cation(CHEBI:36916)~hydron(CHEBI:5584)	hydron(CHEBI:5584)	1	-	-	-	+	-	none	none	none	none	none	none	none	none	none	none	none	none	none	none	none	none	none	none	KKK46438	1	9.6e-08	30.6	0.986111	0.972222	none	none	none	none	none	none
3.D.8.1.2	Q48941	cation(CHEBI:36916)~hydron(CHEBI:5584)	hydron(CHEBI:5584)	0	+	-	-	+	-	OLS17778	0	3.5e-07	40.4	0.894737	0.964912	none	none	none	none	none	none	none	none	none	none	none	none	KKK45807	0	7.2e-12	30.9	0.907216	0.92268	none	none	none	none	none	none
3.D.8.1.2	Q48942	cation(CHEBI:36916)~hydron(CHEBI:5584)	hydron(CHEBI:5584)	0	+	-	-	+	-	OLS17497	0	1.9e-92	39.3	0.965338	0.994801	none	none	none	none	none	none	none	none	none	none	none	none	KKK41335	0	1.8e-98	43.5	0.954622	0.97479	none	none	none	none	none	none
3.D.8.1.2	Q48943	cation(CHEBI:36916)~hydron(CHEBI:5584)	hydron(CHEBI:5584)	0	+	-	-	+	-	OLS17498	0	3.2e-19	38.9	0.964286	0.988095	none	none	none	none	none	none	none	none	none	none	none	none	KKK40167	0	1.7e-10	35.7	0.97619	0.964286	none	none	none	none	none	none
3.D.8.1.2	Q48944	cation(CHEBI:36916)~hydron(CHEBI:5584)	hydron(CHEBI:5584)	0	+	-	-	+	-	OLS17495	0	8.1e-09	24.1	0.962963	0.990741	none	none	none	none	none	none	none	none	none	none	none	none	KKK45806	0	2.9e-14	33.3	0.96748	0.95935	none	none	none	none	none	none
3.D.8.1.2	Q48945	cation(CHEBI:36916)~hydron(CHEBI:5584)	hydron(CHEBI:5584)	2	+	-	-	+	-	OLS17496	3	3.3e-69	38.5	0.985915	0.995305	none	none	none	none	none	none	none	none	none	none	none	none	KKK45805	0	6.8e-87	44.1	0.992481	0.987469	none	none	none	none	none	none
3.D.9.1.2	OLS18108	cation(CHEBI:36916)~proton(CHEBI:24636)	proton(CHEBI:24636)	1	-	+	+	-	-	none	none	none	none	none	none	OLS30281	0	3.6e-37	30.9	0.909091	0.972452	OLS26250	0	2.7e-30	31.8	0.934659	0.985795	none	none	none	none	none	none	none	none	none	none	none	none
3.D.9.1.2	OLS18211	cation(CHEBI:36916)~proton(CHEBI:24636)	proton(CHEBI:24636)	0	+	+	+	-	-	OLS18211	0	8.7e-53	100	0.992063	0.992063	OLS29936	0	1.2e-11	31.1	0.990291	0.941748	OLS20147	0	1.5e-10	33.3	0.975309	0.888889	none	none	none	none	none	none	none	none	none	none	none	none
3.D.9.1.2	OLS18212	cation(CHEBI:36916)~proton(CHEBI:24636)	proton(CHEBI:24636)	8	+	+	+	-	-	OLS18212	8	1.5e-90	100	0.997135	0.997135	OLS29935	9	8.5e-26	34.3	0.931953	0.994083	OLS27407	8	1.9e-26	31.1	0.985755	0.962963	none	none	none	none	none	none	none	none	none	none	none	none
3.D.9.1.2	OLS18213	cation(CHEBI:36916)~proton(CHEBI:24636)	proton(CHEBI:24636)	0	+	+	+	-	-	OLS18213	0	1.8e-213	100	0.998267	0.998267	OLS29934	0	1.3e-36	30.6	0.98645	0.95122	OLS27591	0	5.4e-16	24.5	0.956522	0.92663	none	none	none	none	none	none	none	none	none	none	none	none
3.D.9.1.2	OLS18214	cation(CHEBI:36916)~proton(CHEBI:24636)	proton(CHEBI:24636)	0	+	+	+	-	-	OLS18214	0	1.2e-73	100	0.993377	0.993377	OLS29927	2	6.5e-30	43.8	0.972603	0.979452	OLS27592	0	0.012	21.1	0.862385	0.954128	none	none	none	none	none	none	none	none	none	none	none	none
3.D.9.1.2	OLS18215	cation(CHEBI:36916)~proton(CHEBI:24636)	proton(CHEBI:24636)	3	+	+	+	-	-	OLS18215	3	7e-45	100	0.990826	0.990826	OLS29930	3	5.3e-06	25.2	0.951456	0.961165	OLS27408	4	5.5e-08	27.5	0.972477	0.926606	none	none	none	none	none	none	none	none	none	none	none	none
3.D.9.1.2	OLS18234	cation(CHEBI:36916)~proton(CHEBI:24636)	proton(CHEBI:24636)	3	+	+	+	-	-	OLS18234	3	1.6e-29	100	0.988235	0.988235	OLS29931	5	6.8e-09	31.1	0.986486	0.972973	OLS27406	5	2.3e-06	37.3	0.973333	0.973333	none	none	none	none	none	none	none	none	none	none	none	none
3.D.9.1.2	OLS18236	cation(CHEBI:36916)~proton(CHEBI:24636)	proton(CHEBI:24636)	3	+	+	+	-	-	OLS18236	3	2.9e-41	100	0.990566	0.990566	OLS29932	3	7.6e-08	27.3	0.939394	0.979798	OLS27405	3	1.3e-09	27.7	0.964286	0.928571	none	none	none	none	none	none	none	none	none	none	none	none
3.D.9.1.2	OLS18237	cation(CHEBI:36916)~proton(CHEBI:24636)	proton(CHEBI:24636)	17	+	+	+	-	-	OLS18237	17	1.9e-148	100	0.998538	0.998538	OLS29938	17	2.3e-56	40	0.958092	0.901734	OLS27404	17	3.7e-35	35	0.943864	0.891645	none	none	none	none	none	none	none	none	none	none	none	none
3.D.9.1.2	OLS18238	cation(CHEBI:36916)~proton(CHEBI:24636)	proton(CHEBI:24636)	14	+	+	+	-	-	OLS18238	14	7.9e-106	100	0.998043	0.998043	OLS29937	14	6e-42	42.4	0.966102	0.952919	OLS27403	14	5.2e-24	31.3	0.942308	0.934615	none	none	none	none	none	none	none	none	none	none	none	none
3.D.9.1.2	OLS18239	cation(CHEBI:36916)~proton(CHEBI:24636)	proton(CHEBI:24636)	15	+	+	+	-	-	OLS18239	15	5.5e-97	100	0.998073	0.998073	OLS29939	15	1.4e-19	27.5	0.968165	0.941948	OLS27402	14	3.8e-21	31.4	0.947368	0.920145	none	none	none	none	none	none	none	none	none	none	none	none
3.D.10.1.4	F9VN10	anion(CHEBI:22563)~succinate(2-)(CHEBI:30031), molecule(CHEBI:25367)~1,4-benzoquinone(CHEBI:8730)	metabolite(CHEBI:25212)~succinate(2-)(CHEBI:30031), cofactor(CHEBI:23357)~1,4-benzoquinone(CHEBI:8730)	0	-	+	+	+	-	none	none	none	none	none	none	OLS29491	0	2.5e-109	49.1	0.985765	0.996441	OLS24008	1	8.3e-87	45.7	0.981132	0.987421	KKK42519	0	8.6e-95	45.6	0.989565	0.982609	none	none	none	none	none	none
3.D.10.1.4	F9VN11	anion(CHEBI:22563)~succinate(2-)(CHEBI:30031), molecule(CHEBI:25367)~1,4-benzoquinone(CHEBI:8730)	metabolite(CHEBI:25212)~succinate(2-)(CHEBI:30031), cofactor(CHEBI:23357)~1,4-benzoquinone(CHEBI:8730)	0	-	+	+	+	-	none	none	none	none	none	none	OLS29490	0	1.7e-28	33.2	0.977876	0.911504	OLS24000	0	1.2e-19	28.8	0.954955	0.972973	KKK42520	0	3.6e-26	30.7	0.97541	0.901639	none	none	none	none	none	none
3.D.10.1.4	F9VN12	anion(CHEBI:22563)~succinate(2-)(CHEBI:30031), molecule(CHEBI:25367)~1,4-benzoquinone(CHEBI:8730)	metabolite(CHEBI:25212)~succinate(2-)(CHEBI:30031), cofactor(CHEBI:23357)~1,4-benzoquinone(CHEBI:8730)	0	-	+	+	+	-	none	none	none	none	none	none	OLS29222	0	1.7e-42	35	0.978102	0.99635	OLS20182	0	7.3e-29	27.9	0.985714	0.978571	KKK41107	0	1.7e-35	27.6	0.989091	0.992727	none	none	none	none	none	none
3.E.3.1.7	KYK29909	none	none	7	-	-	-	-	+	none	none	none	none	none	none	none	none	none	none	none	none	none	none	none	none	none	none	none	none	none	none	none	none	WP_162306710	7	2.4e-35	46.9	0.980769	0.980769
4.C.1.1.1	Q91VE0	lipid(CHEBI:18059)~fatty acid(CHEBI:4984)	fatty acid(CHEBI:4984)	1	-	-	-	+	-	none	none	none	none	none	none	none	none	none	none	none	none	none	none	none	none	none	none	KKK46018	0	6.6e-85	36.2	0.976109	0.986348	none	none	none	none	none	none
4.C.1.1.3	O05307	lipid(CHEBI:18059)~fatty acid(CHEBI:4984)	fatty acid(CHEBI:4984)	0	-	-	-	+	-	none	none	none	none	none	none	none	none	none	none	none	none	none	none	none	none	none	none	KKK44738	0	9.7e-94	37.8	0.996546	0.963731	none	none	none	none	none	none
4.C.1.1.4	P69451	lipid(CHEBI:18059)~fatty acid(CHEBI:4984)	fatty acid(CHEBI:4984)	2	-	+	+	+	+	none	none	none	none	none	none	OLS27009	0	1.2e-69	35.9	0.964664	0.975265	OLS16617	0	3.1e-79	40.2	0.985455	0.976364	KKK46283	0	1.2e-58	32.9	0.982394	0.964789	WP_147661577	0	3.2e-69	34.9	0.964539	0.975177
4.C.1.1.5	O14975	lipid(CHEBI:18059)~fatty acid(CHEBI:4984)	fatty acid(CHEBI:4984)	2	-	-	-	+	-	none	none	none	none	none	none	none	none	none	none	none	none	none	none	none	none	none	none	KKK43328	0	9.1e-79	36.2	0.966431	0.989399	none	none	none	none	none	none
4.C.1.1.6	P31552	amino acid derivative(CHEBI:83821)~(E)-4-(trimethylammonio)but-2-enoate(CHEBI:17237), cation(CHEBI:36916)~carnitinium(CHEBI:3424)	(E)-4-(trimethylammonio)but-2-enoate(CHEBI:17237), metabolite(CHEBI:25212)~carnitinium(CHEBI:3424)	0	-	+	+	+	-	none	none	none	none	none	none	OLS30896	2	4.9e-52	30	0.977366	0.987654	OLS24510	0	1.4e-17	21.3	0.972274	0.920518	KKK46046	2	2.6e-62	34.8	0.968397	0.975169	none	none	none	none	none	none
4.C.1.1.7	Q42524	lipid(CHEBI:18059)~fatty acid(CHEBI:4984)	fatty acid(CHEBI:4984)	1	+	-	+	+	+	OLS18159	0	4.4e-31	25.6	0.963702	0.931034	none	none	none	none	none	none	OLS26433	0	8.8e-38	25.7	0.966728	0.926063	KKK44440	0	4.4e-31	24.2	0.965974	0.933837	WP_147664818	0	5.3e-31	23.8	0.972174	0.94087
4.C.1.1.10	Q6P1M0	lipid(CHEBI:18059)~fatty acid(CHEBI:4984)	fatty acid(CHEBI:4984)	1	-	-	-	+	-	none	none	none	none	none	none	none	none	none	none	none	none	none	none	none	none	none	none	KKK44636	5	2.4e-87	38.6	0.970175	0.989474	none	none	none	none	none	none
4.C.1.1.11	Q9Y2P4	lipid(CHEBI:18059)~fatty acid(CHEBI:4984)	fatty acid(CHEBI:4984)	0	-	-	-	+	-	none	none	none	none	none	none	none	none	none	none	none	none	none	none	none	none	none	none	KKK41395	0	4e-74	35.7	0.977663	0.986254	none	none	none	none	none	none
4.C.1.1.14	Q9XIA9	lipid(CHEBI:18059)~fatty acid(CHEBI:4984)	fatty acid(CHEBI:4984)	0	-	-	-	-	+	none	none	none	none	none	none	none	none	none	none	none	none	none	none	none	none	none	none	none	none	none	none	none	none	WP_147663104	0	8.2e-47	28.1	0.919176	0.976228
4.C.1.1.17	Q2L7E6	lipid(CHEBI:18059)~fatty acid(CHEBI:4984)	fatty acid(CHEBI:4984)	1	-	-	-	+	-	none	none	none	none	none	none	none	none	none	none	none	none	none	none	none	none	none	none	KKK41482	0	3e-77	36.2	0.968401	0.988848	none	none	none	none	none	none
4.D.1.1.1	Q52257	lipid(CHEBI:18059)~lipopolysaccharide(CHEBI:6494)	lipopolysaccharide(CHEBI:6494)	6	+	-	-	-	-	OLS17254	5	2.3e-21	26.9	0.937126	0.95509	none	none	none	none	none	none	none	none	none	none	none	none	none	none	none	none	none	none	none	none	none	none	none	none
4.D.1.1.2	Q54066	glycosyl group(CHEBI:24403)	glycosyl group(CHEBI:24403)	4	-	-	+	-	-	none	none	none	none	none	none	none	none	none	none	none	none	OLS20920	7	7.3e-18	25.4	0.953545	0.914425	none	none	none	none	none	none	none	none	none	none	none	none
4.D.1.1.13	P77757	none	none	2	-	-	-	-	+	none	none	none	none	none	none	none	none	none	none	none	none	none	none	none	none	none	none	none	none	none	none	none	none	WP_147662909	2	4.5e-39	34	0.971698	0.974843
4.D.1.1.15	OLS17256	none	none	9	+	-	-	-	-	OLS17256	9	3.7e-200	100	0.998258	0.998258	none	none	none	none	none	none	none	none	none	none	none	none	none	none	none	none	none	none	none	none	none	none	none	none
4.D.2.1.6	F2KQZ0	glycosyl group(CHEBI:24403)	glycosyl group(CHEBI:24403)	8	-	+	+	+	-	none	none	none	none	none	none	OLS28633	0	1.1e-14	25.5	0.95098	0.985294	OLS23331	8	5.6e-15	24.1	0.96519	0.857595	KKK44014	0	2.3e-31	36.4	0.975207	0.971074	none	none	none	none	none	none
4.D.2.2.2	F8AGU2	none	none	7	-	-	+	-	-	none	none	none	none	none	none	none	none	none	none	none	none	OLS28107	8	8.1e-09	21.3	0.953333	0.956667	none	none	none	none	none	none	none	none	none	none	none	none
4.D.3.1.2	I7KBV6	polysaccharide(CHEBI:18154)~(1->4)-beta-D-glucan(CHEBI:3529)	(1->4)-beta-D-glucan(CHEBI:3529)	7	-	-	+	-	-	none	none	none	none	none	none	none	none	none	none	none	none	OLS24393	8	4e-21	21.3	0.957364	0.94186	none	none	none	none	none	none	none	none	none	none	none	none
4.D.3.1.10	A8HWD0	glycosyl group(CHEBI:24403)	glycosyl group(CHEBI:24403)	5	-	-	+	-	-	none	none	none	none	none	none	none	none	none	none	none	none	OLS16774	6	2.2e-36	30.2	0.97151	0.868946	none	none	none	none	none	none	none	none	none	none	none	none
4.F.1.1.6	U2ZTT2	none	none	4	-	-	-	+	-	none	none	none	none	none	none	none	none	none	none	none	none	none	none	none	none	none	none	KKK40387	3	2.3e-12	22.3	0.946281	0.958678	none	none	none	none	none	none
4.F.1.3.1	Q5JEG6	anion(CHEBI:22563)~phosphate(3-)(CHEBI:7793)	phosphate(3-)(CHEBI:7793)	4	+	+	+	+	+	OLS17345	4	5.5e-20	33	0.994764	0.937173	OLS29149	4	2e-18	36.1	0.973822	0.947644	OLS24095	3	6.3e-11	24.6	0.991803	0.967213	KKK45527	3	1.9e-16	32.8	0.983871	0.956989	WP_147663447	3	4.7e-21	37.3	0.989189	0.962162
4.F.1.3.2	E8V3S2	anion(CHEBI:22563)~phosphate(3-)(CHEBI:7793)	phosphate(3-)(CHEBI:7793)	5	-	-	+	+	-	none	none	none	none	none	none	none	none	none	none	none	none	OLS18964	6	4.6e-17	31	0.954023	0.913793	KKK43449	6	7.3e-19	33	0.954315	0.959391	none	none	none	none	none	none
4.F.1.3.5	OIO15329	none	none	4	-	-	-	-	+	none	none	none	none	none	none	none	none	none	none	none	none	none	none	none	none	none	none	none	none	none	none	none	none	WP_147662703	6	8.4e-13	22.7	0.943144	0.976589
5.A.1.2.1	P45706	electron(CHEBI:10545)~electron(CHEBI:10545)	electron(CHEBI:10545)	6	-	-	+	-	+	none	none	none	none	none	none	none	none	none	none	none	none	OLS20138	7	2.8e-09	26.5	0.938776	0.926531	none	none	none	none	none	none	WP_162306800	6	1e-13	26.7	0.945098	0.854902
5.A.1.2.10	Q72IT8	none	none	6	-	+	+	+	-	none	none	none	none	none	none	OLS31049	6	6.6e-10	27.9	0.977169	0.913242	OLS16704	6	2.4e-10	25.6	0.986301	0.90411	KKK43887	6	2.8e-09	21.9	0.991561	0.822785	none	none	none	none	none	none
5.A.3.1.1	P09152	electron(CHEBI:10545)~electron(CHEBI:10545)	electron(CHEBI:10545)	0	-	-	+	-	-	none	none	none	none	none	none	none	none	none	none	none	none	OLS27118	0	1.2e-214	46.4	0.979592	0.982041	none	none	none	none	none	none	none	none	none	none	none	none
5.A.3.1.1	P11349	electron(CHEBI:10545)~electron(CHEBI:10545)	electron(CHEBI:10545)	0	-	-	+	-	-	none	none	none	none	none	none	none	none	none	none	none	none	OLS27119	1	1.8e-108	50.7	0.989775	0.9591	none	none	none	none	none	none	none	none	none	none	none	none
5.A.3.1.1	P11350	electron(CHEBI:10545)~electron(CHEBI:10545)	electron(CHEBI:10545)	5	-	-	+	-	-	none	none	none	none	none	none	none	none	none	none	none	none	OLS27121	7	6.2e-14	27	0.969027	0.955752	none	none	none	none	none	none	none	none	none	none	none	none
5.A.3.3.3	Q9HR72	electron(CHEBI:10545)~electron(CHEBI:10545)	electron(CHEBI:10545)	10	-	-	+	-	-	none	none	none	none	none	none	none	none	none	none	none	none	OLS26387	10	4.1e-23	25.9	0.941889	0.951574	none	none	none	none	none	none	none	none	none	none	none	none
5.A.3.3.3	Q9HR73	electron(CHEBI:10545)~electron(CHEBI:10545)	electron(CHEBI:10545)	0	-	-	+	-	-	none	none	none	none	none	none	none	none	none	none	none	none	OLS26833	1	9.2e-25	34.4	0.910931	0.866397	none	none	none	none	none	none	none	none	none	none	none	none
5.A.3.3.3	Q9HR74	electron(CHEBI:10545)~electron(CHEBI:10545)	electron(CHEBI:10545)	0	-	-	+	-	-	none	none	none	none	none	none	none	none	none	none	none	none	OLS22676	0	1.1e-20	22.5	0.866303	0.967258	none	none	none	none	none	none	none	none	none	none	none	none
8.A.5.1.3	P63144	none	none	0	-	-	+	-	+	none	none	none	none	none	none	none	none	none	none	none	none	OLS19999	0	9.9e-53	35.4	0.978261	0.990683	none	none	none	none	none	none	WP_147662104	0	5.5e-57	39.5	0.969136	0.993827
8.A.5.1.4	P80874	none	none	0	-	+	+	+	+	none	none	none	none	none	none	OLS26772	0	3.3e-27	31.9	0.950464	0.93808	OLS25730	0	3.4e-15	25.9	0.892683	0.980488	KKK43813	0	6.8e-22	33.8	0.947619	0.97619	WP_147663903	0	5.8e-20	26.9	0.840625	0.984375
8.A.5.1.5	P0A9T4	none	none	0	-	-	-	-	+	none	none	none	none	none	none	none	none	none	none	none	none	none	none	none	none	none	none	none	none	none	none	none	none	WP_162306657	0	7e-15	24.9	0.855072	0.965217
8.A.5.1.6	P77735	none	none	0	+	-	+	+	+	OLS17627	0	1e-12	26.8	0.899329	0.932886	none	none	none	none	none	none	OLS22085	0	2.6e-63	45.3	0.972973	0.963964	KKK45160	0	5.9e-65	47.3	0.967066	0.961078	WP_147663833	0	1.8e-15	26.7	0.933333	0.961905
8.A.7.1.5	H1XXY9	none	none	1	+	-	-	-	-	OLS17814	0	5.1e-28	29.1	0.947494	0.940334	none	none	none	none	none	none	none	none	none	none	none	none	none	none	none	none	none	none	none	none	none	none	none	none
8.A.9.1.2	Q07837	none	none	1	-	-	-	-	+	none	none	none	none	none	none	none	none	none	none	none	none	none	none	none	none	none	none	none	none	none	none	none	none	WP_162306574	0	4.9e-54	31.9	0.975567	0.938918
8.A.11.1.2	P62942	none	none	0	-	-	-	-	+	none	none	none	none	none	none	none	none	none	none	none	none	none	none	none	none	none	none	none	none	none	none	none	none	WP_147663539	0	2.3e-09	33	0.988636	0.965909
8.A.21.2.1	O59180	none	none	3	-	-	+	-	-	none	none	none	none	none	none	none	none	none	none	none	none	OLS22994	3	3.1e-09	22.5	0.995495	0.945946	none	none	none	none	none	none	none	none	none	none	none	none
8.A.21.2.5	OLS28719	none	none	1	-	+	-	-	-	none	none	none	none	none	none	OLS28719	1	1.2e-91	100	0.996241	0.996241	none	none	none	none	none	none	none	none	none	none	none	none	none	none	none	none	none	none
8.A.21.2.5	OLS28720	none	none	6	-	+	-	-	-	none	none	none	none	none	none	OLS28720	6	6.3e-71	100	0.995671	0.995671	none	none	none	none	none	none	none	none	none	none	none	none	none	none	none	none	none	none
8.A.59.1.3	OLS30636	none	none	3	-	+	-	-	-	none	none	none	none	none	none	OLS30636	3	1.4e-154	100	0.997963	0.997963	none	none	none	none	none	none	none	none	none	none	none	none	none	none	none	none	none	none
8.A.92.1.4	P63244	none	none	0	-	-	+	-	-	none	none	none	none	none	none	none	none	none	none	none	none	OLS25856	0	2.6e-17	28.6	0.953782	0.932773	none	none	none	none	none	none	none	none	none	none	none	none
8.A.104.1.2	XP_024578073	none	none	1	-	-	+	-	-	none	none	none	none	none	none	none	none	none	none	none	none	OLS21911	0	2.9e-16	27.2	0.91791	0.951493	none	none	none	none	none	none	none	none	none	none	none	none
8.A.104.1.3	XP_020500033	none	none	1	-	-	-	-	+	none	none	none	none	none	none	none	none	none	none	none	none	none	none	none	none	none	none	none	none	none	none	none	none	WP_147663991	0	6.5e-11	23.8	0.990066	0.864238
9.A.8.1.8	O29993	cation(CHEBI:36916)~iron(2+)(CHEBI:34754)	cofactor(CHEBI:23357)~iron(2+)(CHEBI:34754)	9	-	-	+	-	-	none	none	none	none	none	none	none	none	none	none	none	none	OLS25589	11	7.6e-65	39.8	0.985827	0.96378	none	none	none	none	none	none	none	none	none	none	none	none
9.A.8.1.9	Q57986	cation(CHEBI:36916)~iron(2+)(CHEBI:34754)	cofactor(CHEBI:23357)~iron(2+)(CHEBI:34754)	10	-	-	+	-	-	none	none	none	none	none	none	none	none	none	none	none	none	OLS24303	10	1.3e-54	34.2	0.939528	0.979351	none	none	none	none	none	none	none	none	none	none	none	none
9.A.8.1.14	B1R5B7	cation(CHEBI:36916)~iron(2+)(CHEBI:34754)	cofactor(CHEBI:23357)~iron(2+)(CHEBI:34754)	10	+	-	-	+	+	OLS17141	12	1.2e-54	36.2	0.958333	0.985119	none	none	none	none	none	none	none	none	none	none	none	none	KKK45546	10	2.7e-63	33.3	0.952586	0.954023	WP_147662714	11	2.1e-54	32.6	0.951542	0.970631
9.A.8.1.17	OLS19477	cation(CHEBI:36916)~iron(2+)(CHEBI:34754)	cofactor(CHEBI:23357)~iron(2+)(CHEBI:34754)	11	-	+	-	-	+	none	none	none	none	none	none	OLS19477	11	2.2e-108	100	0.997727	0.997727	none	none	none	none	none	none	none	none	none	none	none	none	WP_147662714	11	7.6e-21	27.2	0.9274	0.971897
9.A.8.1.17	OLS24375	cation(CHEBI:36916)~iron(2+)(CHEBI:34754)	cofactor(CHEBI:23357)~iron(2+)(CHEBI:34754)	0	-	+	-	-	+	none	none	none	none	none	none	OLS24375	0	8.2e-82	100	0.995192	0.995192	none	none	none	none	none	none	none	none	none	none	none	none	WP_147664683	0	4.7e-16	30.6	0.993056	0.9375
9.A.24.4.2	D6XYZ9	none	none	7	-	+	-	-	-	none	none	none	none	none	none	OLS24652	7	1.5e-19	39.3	0.982143	0.950893	none	none	none	none	none	none	none	none	none	none	none	none	none	none	none	none	none	none
9.B.1.1.4	J0MMU8	peptide(CHEBI:16670)~peptide(CHEBI:25906), protein(CHEBI:14911)	peptide(CHEBI:25906), protein(CHEBI:14911)	7	-	-	+	-	-	none	none	none	none	none	none	none	none	none	none	none	none	OLS26799	6	1.1e-21	25.4	0.986772	0.968254	none	none	none	none	none	none	none	none	none	none	none	none
9.B.1.1.5	Q8EXN4	none	none	4	-	+	-	-	-	none	none	none	none	none	none	OLS29473	4	3.4e-10	23.2	0.961783	0.898089	none	none	none	none	none	none	none	none	none	none	none	none	none	none	none	none	none	none
9.B.1.1.6	P23894	peptide(CHEBI:16670)~protein polypeptide chain(CHEBI:8526)	protein polypeptide chain(CHEBI:8526)	4	+	-	-	-	-	OLS18241	4	2e-15	27.8	0.976834	0.938224	none	none	none	none	none	none	none	none	none	none	none	none	none	none	none	none	none	none	none	none	none	none	none	none
9.B.1.1.7	AKM80859	none	none	4	-	-	+	-	-	none	none	none	none	none	none	none	none	none	none	none	none	OLS22276	5	1.7e-09	25.4	0.974576	0.927966	none	none	none	none	none	none	none	none	none	none	none	none
9.B.1.1.8	KKK41357	none	none	11	-	-	+	+	+	none	none	none	none	none	none	none	none	none	none	none	none	OLS22854	10	2.5e-40	29.6	0.94591	0.930079	KKK41357	11	2.3e-195	100	0.998811	0.998811	WP_147662291	11	3.8e-71	35.5	0.969353	0.948922
9.B.2.1.2	F4DIL5	none	none	8	-	-	+	-	-	none	none	none	none	none	none	none	none	none	none	none	none	OLS19951	11	2.1e-06	25.8	0.976077	0.947368	none	none	none	none	none	none	none	none	none	none	none	none
9.B.2.1.6	B0C1B4	none	none	8	-	+	-	-	-	none	none	none	none	none	none	OLS28721	8	1.1e-06	24.1	0.887218	0.958647	none	none	none	none	none	none	none	none	none	none	none	none	none	none	none	none	none	none
9.B.2.1.8	F9DWD5	none	none	6	-	-	-	+	-	none	none	none	none	none	none	none	none	none	none	none	none	none	none	none	none	none	none	KKK44099	7	6.1e-05	25.5	0.9375	0.947115	none	none	none	none	none	none
9.B.2.1.14	Q1IPL5	none	none	10	-	-	-	-	+	none	none	none	none	none	none	none	none	none	none	none	none	none	none	none	none	none	none	none	none	none	none	none	none	WP_147664690	11	1.6e-08	23.7	0.967066	0.817365
9.B.2.1.19	XP_016555472	none	none	5	-	+	+	-	-	none	none	none	none	none	none	OLS31751	6	1.5e-09	22.8	0.942982	0.942982	OLS21428	15	5.8e-06	23.2	0.957806	0.902954	none	none	none	none	none	none	none	none	none	none	none	none
9.B.2.1.23	EEG30438	none	none	8	+	-	+	+	-	OLS17224	6	1.5e-07	26.8	0.953052	0.924883	none	none	none	none	none	none	OLS21540	11	8.2e-08	25.1	0.935933	0.905292	KKK42656	9	6.6e-06	21.2	0.95625	0.934375	none	none	none	none	none	none
9.B.2.1.25	KKK44610	none	none	7	-	-	-	+	+	none	none	none	none	none	none	none	none	none	none	none	none	none	none	none	none	none	none	KKK44610	7	4.9e-105	100	0.997199	0.997199	WP_147661187	7	7e-11	23.3	0.957386	0.90625
9.B.2.1.26	OLS28501	none	none	5	-	+	-	-	+	none	none	none	none	none	none	OLS28501	5	1.9e-52	100	0.993865	0.993865	none	none	none	none	none	none	none	none	none	none	none	none	WP_147663837	7	1e-07	23	0.986842	0.947368
9.B.2.1.27	OLS23166	none	none	8	-	+	-	-	-	none	none	none	none	none	none	OLS23166	8	8.5e-92	100	0.996923	0.996923	none	none	none	none	none	none	none	none	none	none	none	none	none	none	none	none	none	none
9.B.2.3.1	W0EAY6	none	none	8	-	-	-	-	+	none	none	none	none	none	none	none	none	none	none	none	none	none	none	none	none	none	none	none	none	none	none	none	none	WP_147661381	8	4.8e-16	32.2	0.928839	0.973783
9.B.2.3.2	E8N2T6	none	none	8	-	-	-	-	+	none	none	none	none	none	none	none	none	none	none	none	none	none	none	none	none	none	none	none	none	none	none	none	none	WP_147663657	8	2.3e-21	35.7	0.961702	0.987234
9.B.2.11.3	KKK41311	none	none	6	-	-	-	+	+	none	none	none	none	none	none	none	none	none	none	none	none	none	none	none	none	none	none	KKK41311	6	5.7e-46	100	0.994845	0.994845	WP_162306778	5	2.2e-07	29.4	0.975	0.975
9.B.14.1.2	P45403	none	none	15	-	-	+	-	-	none	none	none	none	none	none	none	none	none	none	none	none	OLS24309	16	1.2e-29	26.9	0.976048	0.935629	none	none	none	none	none	none	none	none	none	none	none	none
9.B.14.1.3	P33927	none	none	15	-	-	-	+	-	none	none	none	none	none	none	none	none	none	none	none	none	none	none	none	none	none	none	KKK43079	16	3.3e-24	26.4	0.964435	0.970711	none	none	none	none	none	none
9.B.14.1.4	Q9ZZP7	none	none	17	-	-	+	-	-	none	none	none	none	none	none	none	none	none	none	none	none	OLS20132	16	6.1e-12	28.4	0.967181	0.949807	none	none	none	none	none	none	none	none	none	none	none	none
9.B.14.1.8	Q33559	none	none	16	-	-	-	-	+	none	none	none	none	none	none	none	none	none	none	none	none	none	none	none	none	none	none	none	none	none	none	none	none	WP_147662564	11	0.11	24.7	0.939759	0.924699
9.B.14.1.19	KKK44716	none	none	19	+	-	-	+	+	OLS17163	13	5.9e-07	22.4	0.937622	0.953216	none	none	none	none	none	none	none	none	none	none	none	none	KKK44716	19	2.6e-115	100	0.998661	0.998661	WP_147662939	17	2.3e-11	24	0.948752	0.948752
9.B.14.2.5	I6ZP97	molecule(CHEBI:25367)~ferroheme b(CHEBI:5651)	cofactor(CHEBI:23357)~ferroheme b(CHEBI:5651)	6	-	-	+	+	-	none	none	none	none	none	none	none	none	none	none	none	none	OLS22462	6	5.4e-18	30.6	0.895197	0.982533	KKK43084	6	9.9e-18	30.4	0.957806	0.949367	none	none	none	none	none	none
9.B.14.3.2	Q7VCA3	none	none	8	-	-	+	-	-	none	none	none	none	none	none	none	none	none	none	none	none	OLS16862	11	1.6e-07	27.1	0.842466	0.921233	none	none	none	none	none	none	none	none	none	none	none	none
9.B.14.4.6	WP_033160920	none	none	12	-	-	-	-	+	none	none	none	none	none	none	none	none	none	none	none	none	none	none	none	none	none	none	none	none	none	none	none	none	WP_147662941	14	0.1	22	0.942116	0.964072
9.B.20.3.2	B9LV18	cation(CHEBI:36916)~magnesium(2+)(CHEBI:6635)	cofactor(CHEBI:23357)~magnesium(2+)(CHEBI:6635)	14	-	+	-	-	-	none	none	none	none	none	none	OLS29722	14	3.3e-18	30.1	0.971564	0.917062	none	none	none	none	none	none	none	none	none	none	none	none	none	none	none	none	none	none
9.B.20.4.6	KKQ27895	none	none	3	-	-	-	-	+	none	none	none	none	none	none	none	none	none	none	none	none	none	none	none	none	none	none	none	none	none	none	none	none	WP_147664827	3	3.4e-21	37.4	0.989744	0.989744
9.B.27.1.2	P76221	anion(CHEBI:22563)~selenite(2-)(CHEBI:9090)	selenite(2-)(CHEBI:9090)	5	+	-	-	+	+	OLS17324	12	1.2e-15	34	0.962656	0.921162	none	none	none	none	none	none	none	none	none	none	none	none	KKK41191	6	5.3e-17	29.7	0.958974	0.989744	WP_162306735	6	2e-16	34.8	0.987342	0.949367
9.B.27.1.5	E8N6D2	none	none	5	+	+	-	+	-	OLS18199	6	5.9e-14	37	0.985185	0.962963	OLS31126	6	4.3e-10	28.1	0.974874	0.884422	none	none	none	none	none	none	KKK44887	6	3.8e-10	28.1	0.97449	0.872449	none	none	none	none	none	none
9.B.28.2.10	KYH42687	none	none	6	-	-	+	+	-	none	none	none	none	none	none	none	none	none	none	none	none	OLS27509	7	4.6e-08	23.3	0.991781	0.79726	KKK42696	7	9.8e-09	23.6	0.978261	0.872671	none	none	none	none	none	none
9.B.29.2.16	OLS13438	none	none	5	-	+	-	-	+	none	none	none	none	none	none	OLS29710	5	3.2e-11	24	0.957597	0.904594	none	none	none	none	none	none	none	none	none	none	none	none	WP_147661262	6	1.9e-22	28	0.961415	0.819936
9.B.31.1.2	Q45064	none	none	5	-	-	-	+	-	none	none	none	none	none	none	none	none	none	none	none	none	none	none	none	none	none	none	KKK43281	14	2.5e-13	33.3	0.977778	0.95	none	none	none	none	none	none
9.B.36.1.2	Q9AK72	none	none	6	-	+	-	-	-	none	none	none	none	none	none	OLS28421	6	3.3e-08	22.9	0.993976	0.963855	none	none	none	none	none	none	none	none	none	none	none	none	none	none	none	none	none	none
9.B.36.1.5	WP_042701951	none	none	6	-	+	-	-	-	none	none	none	none	none	none	OLS28420	6	0.00084	25.5	0.956522	0.937888	none	none	none	none	none	none	none	none	none	none	none	none	none	none	none	none	none	none
9.B.36.4.2	KON30852	none	none	6	+	+	+	-	-	OLS18262	6	8.3e-11	34.2	0.909091	0.994652	OLS22382	6	2.3e-09	28.4	0.978947	0.957895	OLS25909	6	2.9e-12	31.7	0.934673	0.934673	none	none	none	none	none	none	none	none	none	none	none	none
9.B.36.4.3	TES94468	none	none	6	-	-	-	+	+	none	none	none	none	none	none	none	none	none	none	none	none	none	none	none	none	none	none	KKK43710	6	3.6e-42	66.5	0.995536	0.991071	WP_147662149	6	2e-22	35.5	0.990783	0.990783
9.B.36.4.6	AIZ56698	none	none	6	-	-	-	-	+	none	none	none	none	none	none	none	none	none	none	none	none	none	none	none	none	none	none	none	none	none	none	none	none	WP_147664072	7	2.3e-06	29.6	0.962264	0.949686
9.B.36.8.3	OFV68302	none	none	6	-	-	-	+	-	none	none	none	none	none	none	none	none	none	none	none	none	none	none	none	none	none	none	KKK44509	6	8.5e-10	32.2	0.849785	0.957082	none	none	none	none	none	none
9.B.62.5.1	D3DK25	none	none	4	-	-	-	-	+	none	none	none	none	none	none	none	none	none	none	none	none	none	none	none	none	none	none	none	none	none	none	none	none	WP_147664344	4	4.7e-09	22.9	0.986111	0.958333
9.B.97.1.2	Q286Z2	none	none	10	-	-	-	-	+	none	none	none	none	none	none	none	none	none	none	none	none	none	none	none	none	none	none	none	none	none	none	none	none	WP_147662565	11	3.8e-06	22.9	0.957143	0.897143
9.B.97.1.6	Q8EY27	none	none	11	-	-	-	+	-	none	none	none	none	none	none	none	none	none	none	none	none	none	none	none	none	none	none	KKK46421	10	0.00012	24	0.922667	0.909333	none	none	none	none	none	none
9.B.97.1.8	B0SI19	none	none	11	+	-	-	-	-	OLS17982	7	0.00072	25.4	0.969543	0.928934	none	none	none	none	none	none	none	none	none	none	none	none	none	none	none	none	none	none	none	none	none	none	none	none
9.B.97.1.10	E8RJP5	none	none	10	-	-	-	+	-	none	none	none	none	none	none	none	none	none	none	none	none	none	none	none	none	none	none	KKK44159	10	0.00013	23.2	0.971061	0.881029	none	none	none	none	none	none
9.B.97.5.3	WP_014544578	none	none	10	-	-	-	-	+	none	none	none	none	none	none	none	none	none	none	none	none	none	none	none	none	none	none	none	none	none	none	none	none	WP_147664262	10	2.4e-06	22.6	0.956229	0.939394
9.B.97.6.1	B0RRI1	none	none	10	-	+	-	-	-	none	none	none	none	none	none	OLS28869	10	3.6e-11	25	0.918605	0.921512	none	none	none	none	none	none	none	none	none	none	none	none	none	none	none	none	none	none
9.B.97.7.3	SFC19928	none	none	10	-	-	+	-	+	none	none	none	none	none	none	none	none	none	none	none	none	OLS18875	10	6.6e-17	26.2	0.977941	0.892157	none	none	none	none	none	none	WP_162306855	10	9.4e-24	33.4	0.980978	0.978261
9.B.97.7.6	WP_031867449	none	none	10	-	-	-	-	+	none	none	none	none	none	none	none	none	none	none	none	none	none	none	none	none	none	none	none	none	none	none	none	none	WP_147662910	10	1.7e-06	26.8	0.930723	0.918675
9.B.97.7.7	WP_084492529	none	none	10	-	-	-	+	-	none	none	none	none	none	none	none	none	none	none	none	none	none	none	none	none	none	none	KKK42920	7	3e-12	22.3	0.934066	0.96337	none	none	none	none	none	none
9.B.102.1.7	G7WKF9	none	none	4	-	-	+	-	-	none	none	none	none	none	none	none	none	none	none	none	none	OLS23798	4	1.5e-08	29.4	0.852941	0.960784	none	none	none	none	none	none	none	none	none	none	none	none
9.B.102.1.12	Q8FLY1	polysulfur(CHEBI:9350)	metabolite(CHEBI:25212)~polysulfur(CHEBI:9350)	9	-	-	+	-	-	none	none	none	none	none	none	none	none	none	none	none	none	OLS20603	9	3.1e-22	22.4	0.886	0.964	none	none	none	none	none	none	none	none	none	none	none	none
9.B.102.1.16	F7YYJ6	none	none	9	-	-	+	-	+	none	none	none	none	none	none	none	none	none	none	none	none	OLS23799	9	2.4e-26	33.8	0.952941	0.947059	none	none	none	none	none	none	WP_162306858	9	3.1e-32	43.9	0.991045	0.979104
9.B.104.1.3	F0Z2G1	none	none	6	-	-	+	-	+	none	none	none	none	none	none	none	none	none	none	none	none	OLS23207	6	5.2e-17	29.5	0.96875	0.950893	none	none	none	none	none	none	WP_147664030	6	1.3e-16	30.2	0.930693	0.985149
9.B.104.1.9	KKK43177	none	none	7	-	-	-	-	+	none	none	none	none	none	none	none	none	none	none	none	none	none	none	none	none	none	none	none	none	none	none	none	none	WP_162306510	6	1.1e-19	30.6	0.956647	0.910405
9.B.104.1.10	WP_112570700	none	none	6	+	-	-	-	-	OLS17435	6	1.1e-12	33.8	0.846491	0.986842	none	none	none	none	none	none	none	none	none	none	none	none	none	none	none	none	none	none	none	none	none	none	none	none
9.B.105.1.7	Q6MKG1	none	none	5	+	-	-	-	-	OLS17188	6	9.9e-15	32.1	0.952381	0.988095	none	none	none	none	none	none	none	none	none	none	none	none	none	none	none	none	none	none	none	none	none	none	none	none
9.B.105.2.1	Q8F224	none	none	9	-	+	+	+	+	none	none	none	none	none	none	OLS31409	8	4.7e-13	27.3	0.92	0.970909	OLS19954	9	3.1e-11	27.7	0.91	0.95	KKK43690	10	5.6e-14	27.8	0.953177	0.929766	WP_147662034	10	7.6e-13	26	0.931034	0.962382
9.B.105.2.3	O34349	none	none	5	-	-	-	+	-	none	none	none	none	none	none	none	none	none	none	none	none	none	none	none	none	none	none	KKK46157	6	4.9e-09	30.9	0.948571	0.874286	none	none	none	none	none	none
9.B.105.2.4	WP_050771967	none	none	6	-	-	-	+	-	none	none	none	none	none	none	none	none	none	none	none	none	none	none	none	none	none	none	KKK41190	8	3.3e-08	25.6	0.975	0.9125	none	none	none	none	none	none
9.B.105.4.2	WP_048084393	none	none	6	-	+	-	-	-	none	none	none	none	none	none	OLS31648	6	1.4e-12	29.2	0.979167	0.963542	none	none	none	none	none	none	none	none	none	none	none	none	none	none	none	none	none	none
9.B.109.1.2	S2EKR9	molecule(CHEBI:25367)~molecule(CHEBI:25367)	molecule(CHEBI:25367)	2	-	-	+	-	-	none	none	none	none	none	none	none	none	none	none	none	none	OLS24180	2	2e-10	31.3	0.982609	0.991304	none	none	none	none	none	none	none	none	none	none	none	none
9.B.115.1.2	F0M2Z7	none	none	8	-	-	-	-	+	none	none	none	none	none	none	none	none	none	none	none	none	none	none	none	none	none	none	none	none	none	none	none	none	WP_147664323	7	1.4e-27	30	0.976285	0.968379
9.B.115.1.3	B2HS04	none	none	8	-	-	-	-	+	none	none	none	none	none	none	none	none	none	none	none	none	none	none	none	none	none	none	none	none	none	none	none	none	WP_147663131	8	8.5e-40	37.5	0.970909	0.992727
9.B.115.1.6	D7VS98	none	none	5	-	-	+	+	-	none	none	none	none	none	none	none	none	none	none	none	none	OLS27966	4	1.7e-08	27.7	0.898305	0.949153	KKK43419	3	2.4e-09	29.6	0.907895	0.986842	none	none	none	none	none	none
9.B.115.1.7	OLS26917	none	none	5	+	+	+	-	-	OLS17616	4	3.5e-06	26.8	0.865979	0.93299	OLS26917	5	7e-79	100	0.995633	0.995633	OLS21826	4	1.5e-07	23.7	0.903955	0.988701	none	none	none	none	none	none	none	none	none	none	none	none
9.B.115.1.8	OLS29515	none	none	4	-	+	-	-	-	none	none	none	none	none	none	OLS29515	4	6.8e-74	100	0.995169	0.995169	none	none	none	none	none	none	none	none	none	none	none	none	none	none	none	none	none	none
9.B.115.1.9	OLS30159	none	none	4	-	+	-	-	+	none	none	none	none	none	none	OLS30159	4	1.4e-80	100	0.995074	0.995074	none	none	none	none	none	none	none	none	none	none	none	none	WP_147664791	4	1.3e-31	39.8	0.983871	0.994624
9.B.117.3.2	I4ETP9	none	none	2	-	-	-	+	-	none	none	none	none	none	none	none	none	none	none	none	none	none	none	none	none	none	none	KKK44663	2	2.1e-07	40.5	0.936709	0.936709	none	none	none	none	none	none
9.B.131.1.4	OLS31820	none	none	13	-	-	+	-	+	none	none	none	none	none	none	none	none	none	none	none	none	OLS25842	1	3.8e-11	30	0.98	0.99	none	none	none	none	none	none	WP_147662635	13	4.7e-72	40.4	0.976505	0.973568
9.B.142.3.3	B3S136	none	none	13	+	+	+	+	+	OLS17795	17	7.8e-62	29.9	0.980226	0.964689	OLS30944	12	2.8e-58	29.6	0.968208	0.965318	OLS27756	15	5e-56	29.5	0.970339	0.95904	KKK43251	15	1.3e-55	30.3	0.972887	0.977671	WP_147662255	15	1.9e-57	29.6	0.975	0.929167
9.B.142.4.15	OLS22799	none	none	15	-	-	+	-	-	none	none	none	none	none	none	none	none	none	none	none	none	OLS22799	15	6.1e-97	100	0.998134	0.998134	none	none	none	none	none	none	none	none	none	none	none	none
9.B.142.9.11	OGK62035	none	none	9	-	-	-	+	-	none	none	none	none	none	none	none	none	none	none	none	none	none	none	none	none	none	none	KKK44013	10	0.00011	24.7	0.894737	0.947368	none	none	none	none	none	none
9.B.142.9.18	KKK44915	none	none	12	-	-	-	+	-	none	none	none	none	none	none	none	none	none	none	none	none	none	none	none	none	none	none	KKK44915	12	1e-72	100	0.997642	0.997642	none	none	none	none	none	none
9.B.142.11.3	K2RTD9	none	none	11	-	+	-	-	-	none	none	none	none	none	none	OLS28505	11	4.2e-12	23.6	0.934737	0.945263	none	none	none	none	none	none	none	none	none	none	none	none	none	none	none	none	none	none
9.B.145.1.3	J3JHP8	none	none	6	-	-	+	-	-	none	none	none	none	none	none	none	none	none	none	none	none	OLS25324	7	1.5e-10	29.2	0.987654	0.880658	none	none	none	none	none	none	none	none	none	none	none	none
9.B.145.1.4	C1B4G9	none	none	6	-	+	-	-	-	none	none	none	none	none	none	OLS30174	6	2.8e-11	24	0.978193	0.922118	none	none	none	none	none	none	none	none	none	none	none	none	none	none	none	none	none	none
9.B.146.1.2	G2HLY8	none	none	11	-	-	-	+	-	none	none	none	none	none	none	none	none	none	none	none	none	none	none	none	none	none	none	KKK41356	13	1e-08	27.1	0.958015	0.89313	none	none	none	none	none	none
9.B.146.1.5	M2X0J8	none	none	12	+	+	+	-	-	OLS17499	10	1.5e-29	35.7	0.907246	0.985507	OLS31458	9	4.4e-16	27.7	0.929688	0.976562	OLS19771	10	8.9e-11	25.7	0.884393	0.910405	none	none	none	none	none	none	none	none	none	none	none	none
9.B.146.1.6	P0A6W3	none	none	10	-	-	-	-	+	none	none	none	none	none	none	none	none	none	none	none	none	none	none	none	none	none	none	none	none	none	none	none	none	WP_147662314	13	2.6e-10	27.1	0.876712	0.972603
9.B.149.1.6	F8D414	none	none	6	-	-	+	-	-	none	none	none	none	none	none	none	none	none	none	none	none	OLS26092	5	3.7e-16	24.8	0.953237	0.956835	none	none	none	none	none	none	none	none	none	none	none	none
9.B.149.1.8	O27067	none	none	6	-	+	+	+	-	none	none	none	none	none	none	OLS29794	6	7.4e-14	31.1	0.971292	0.899522	OLS18956	5	3e-17	36.2	0.978378	0.913514	KKK43178	8	3.8e-10	24.5	0.990196	0.911765	none	none	none	none	none	none
9.B.149.1.9	O58089	none	none	8	+	+	-	-	+	OLS18754	9	4.8e-24	30.9	0.94723	0.944591	OLS29547	9	7.4e-24	31.9	0.979532	0.944444	none	none	none	none	none	none	none	none	none	none	none	none	WP_147664970	8	3.9e-12	24.4	0.956395	0.915698
9.B.149.1.10	Q97BX9	none	none	8	+	+	+	+	-	OLS17444	8	1.8e-08	23.3	0.977049	0.908197	OLS30610	6	1.4e-14	26.1	0.962264	0.927673	OLS25910	6	5.2e-13	26.9	0.973054	0.89521	KKK42588	8	5.1e-14	25.6	0.91716	0.940828	none	none	none	none	none	none
9.B.151.2.2	E8MZU2	none	none	7	-	-	+	-	-	none	none	none	none	none	none	none	none	none	none	none	none	OLS23342	7	3.9e-11	23.5	0.952174	0.956522	none	none	none	none	none	none	none	none	none	none	none	none
9.B.154.1.7	OLS31059	none	none	2	-	+	-	-	-	none	none	none	none	none	none	OLS31059	2	1.6e-87	100	0.994444	0.994444	none	none	none	none	none	none	none	none	none	none	none	none	none	none	none	none	none	none
9.B.169.2.4	WP_004029572	none	none	8	-	-	-	-	+	none	none	none	none	none	none	none	none	none	none	none	none	none	none	none	none	none	none	none	none	none	none	none	none	WP_147663988	11	5.5e-05	28.2	0.969072	0.865979
9.B.169.3.3	PKN95885	none	none	10	-	-	-	+	-	none	none	none	none	none	none	none	none	none	none	none	none	none	none	none	none	none	none	KKK43459	10	8.3e-10	23.3	0.933333	0.940476	none	none	none	none	none	none
9.B.169.3.4	KKK44798	none	none	10	-	-	-	-	+	none	none	none	none	none	none	none	none	none	none	none	none	none	none	none	none	none	none	none	none	none	none	none	none	WP_147662098	10	2.8e-16	26.5	0.974227	0.891753
9.B.169.3.4	KKK44799	none	none	10	-	-	-	+	-	none	none	none	none	none	none	none	none	none	none	none	none	none	none	none	none	none	none	KKK44799	10	9.1e-84	100	0.997319	0.997319	none	none	none	none	none	none
9.B.169.3.5	KKK44798	none	none	10	-	-	-	+	-	none	none	none	none	none	none	none	none	none	none	none	none	none	none	none	none	none	none	KKK44798	10	2.2e-87	100	0.997333	0.997333	none	none	none	none	none	none
9.B.169.3.5	KKK44799	none	none	10	-	-	-	-	+	none	none	none	none	none	none	none	none	none	none	none	none	none	none	none	none	none	none	none	none	none	none	none	none	WP_147662097	10	2e-15	26.5	0.962963	0.939153
9.B.169.4.2	R6KQT0	none	none	10	-	-	-	-	+	none	none	none	none	none	none	none	none	none	none	none	none	none	none	none	none	none	none	none	none	none	none	none	none	WP_147664414	10	2.7e-13	28.6	0.851752	0.981132
9.B.214.2.5	AKM78436	none	none	4	-	-	+	-	-	none	none	none	none	none	none	none	none	none	none	none	none	OLS27970	4	1.9e-11	33.6	0.965753	0.883562	none	none	none	none	none	none	none	none	none	none	none	none
9.B.225.1.5	WP_089886863	none	none	12	-	-	+	-	-	none	none	none	none	none	none	none	none	none	none	none	none	OLS24518	8	2e-07	23.3	0.902381	0.954762	none	none	none	none	none	none	none	none	none	none	none	none
9.B.238.3.1	WP_018128393	none	none	7	-	+	+	+	+	none	none	none	none	none	none	OLS30169	0	2.5e-09	26.9	0.966387	0.991597	OLS20551	3	9.9e-14	25.2	0.938242	0.91924	KKK40829	8	1.1e-17	26.6	0.87037	0.965278	WP_147664296	7	1.1e-18	24	0.933837	0.954631
9.B.241.1.1	AKM79803	none	none	9	-	+	+	+	+	none	none	none	none	none	none	OLS19296	10	9.4e-25	33.2	0.929712	0.955272	OLS22925	9	5.4e-21	27	0.963333	0.973333	KKK45720	9	6e-23	30.1	0.96732	0.970588	WP_162306589	9	4.7e-23	31.5	0.95082	0.967213
9.B.241.1.3	KUK17074	none	none	9	-	+	+	-	-	none	none	none	none	none	none	OLS30879	9	4.1e-06	22.1	0.991803	0.967213	OLS22832	9	2.9e-13	28.8	0.996	0.924	none	none	none	none	none	none	none	none	none	none	none	none
9.B.241.2.2	KJJ37662	none	none	6	-	+	-	-	-	none	none	none	none	none	none	OLS29925	7	2.7e-07	20.2	0.994536	0.95082	none	none	none	none	none	none	none	none	none	none	none	none	none	none	none	none	none	none
9.B.241.2.4	WP_011499814	none	none	6	-	-	+	+	-	none	none	none	none	none	none	none	none	none	none	none	none	OLS24512	9	1.1e-08	28	0.985507	0.961353	KKK40725	9	2.5e-23	37.8	0.995495	0.995495	none	none	none	none	none	none
9.B.241.2.5	WP_015233269	none	none	9	+	+	+	-	+	OLS18198	9	1.3e-16	31.4	0.990099	0.887789	OLS29711	9	7.5e-15	30.1	0.986159	0.910035	OLS28076	9	4.6e-13	28.5	0.988462	0.896154	none	none	none	none	none	none	WP_147661899	9	2.8e-16	27.5	0.989691	0.90378
9.B.241.2.6	WP_073151285	none	none	9	-	-	+	+	+	none	none	none	none	none	none	none	none	none	none	none	none	OLS21305	9	7.3e-08	23.4	0.969072	0.965636	KKK45936	9	5.2e-06	22.1	0.927711	0.943775	WP_147664063	9	3.7e-09	22.6	0.975694	0.96875
9.B.244.1.3	WP_075061814	none	none	6	-	+	-	-	-	none	none	none	none	none	none	OLS31013	7	4.1e-07	29.7	0.98513	0.836431	none	none	none	none	none	none	none	none	none	none	none	none	none	none	none	none	none	none
9.B.248.1.1	Q18KM9	none	none	8	+	+	-	+	-	OLS17726	8	1.4e-30	22.7	0.940273	0.977816	OLS31355	5	7.9e-27	25.8	0.974182	0.931153	none	none	none	none	none	none	KKK45875	8	1.2e-24	23.1	0.975281	0.937079	none	none	none	none	none	none
9.B.250.1.4	WP_050638205	none	none	0	+	-	-	-	+	OLS17338	0	3.9e-35	30.2	0.889535	0.985465	none	none	none	none	none	none	none	none	none	none	none	none	none	none	none	none	none	none	WP_147662180	0	1.5e-27	27.3	0.93299	0.938144
9.B.259.2.2	OHA58142	none	none	9	-	-	-	+	-	none	none	none	none	none	none	none	none	none	none	none	none	none	none	none	none	none	none	KKK46003	0	1.8e-26	28.5	0.916854	0.98427	none	none	none	none	none	none
9.B.271.1.2	WP_081374788	none	none	13	-	+	-	-	-	none	none	none	none	none	none	OLS29470	10	0.0056	21.9	0.940625	0.91875	none	none	none	none	none	none	none	none	none	none	none	none	none	none	none	none	none	none
9.B.285.2.1	OGN98305	none	none	4	-	-	-	-	+	none	none	none	none	none	none	none	none	none	none	none	none	none	none	none	none	none	none	none	none	none	none	none	none	WP_147664274	4	2.3e-08	27.6	0.926829	0.96748
9.B.285.2.2	KXH70195	none	none	4	-	+	-	-	-	none	none	none	none	none	none	OLS22771	3	1e-13	43.8	0.990476	0.961905	none	none	none	none	none	none	none	none	none	none	none	none	none	none	none	none	none	none
9.B.285.2.3	KKK44046	none	none	4	-	+	-	+	-	none	none	none	none	none	none	OLS22010	4	2.6e-13	31.4	0.975207	0.983471	none	none	none	none	none	none	KKK40598	4	1.8e-08	31.8	0.968992	0.976744	none	none	none	none	none	none
9.B.288.1.1	KKK40511	none	none	8	+	-	-	+	+	OLS17693	4	1.4e-07	25.2	0.954955	0.977477	none	none	none	none	none	none	none	none	none	none	none	none	KKK40511	8	5.5e-85	100	0.998028	0.998028	WP_147661807	8	3.9e-11	27.2	0.958904	0.960861
9.B.288.1.2	OYT27615	none	none	8	+	+	-	-	-	OLS17694	6	6.3e-15	27.3	0.984848	0.950758	OLS22383	7	3.3e-25	25.6	0.981744	0.935091	none	none	none	none	none	none	none	none	none	none	none	none	none	none	none	none	none	none
9.B.288.1.3	PWI49140	none	none	9	-	-	+	-	-	none	none	none	none	none	none	none	none	none	none	none	none	OLS26976	9	6.8e-09	24.1	0.948767	0.891841	none	none	none	none	none	none	none	none	none	none	none	none
9.B.289.1.1	KKK43796	none	none	7	-	-	-	+	+	none	none	none	none	none	none	none	none	none	none	none	none	none	none	none	none	none	none	KKK43796	7	7.9e-153	100	0.997921	0.997921	WP_147663096	9	2.5e-36	27.1	0.980769	0.921154
9.B.289.1.2	KXH75393	none	none	8	-	+	-	-	-	none	none	none	none	none	none	OLS31205	7	7.1e-121	67.1	0.98	0.993333	none	none	none	none	none	none	none	none	none	none	none	none	none	none	none	none	none	none
9.B.289.1.3	OLS18155	none	none	7	+	-	-	-	-	OLS18155	7	1.3e-86	100	0.997143	0.997143	none	none	none	none	none	none	none	none	none	none	none	none	none	none	none	none	none	none	none	none	none	none	none	none
9.B.289.1.4	PWI49740	none	none	8	-	-	+	-	-	none	none	none	none	none	none	none	none	none	none	none	none	OLS25891	8	1.2e-38	33.8	0.97286	0.931106	none	none	none	none	none	none	none	none	none	none	none	none
9.B.291.1.1	KKK40169	none	none	4	-	+	-	-	-	none	none	none	none	none	none	OLS29331	4	4.7e-11	30.2	0.919463	0.993289	none	none	none	none	none	none	none	none	none	none	none	none	none	none	none	none	none	none
9.B.291.1.2	AFU60436	none	none	4	-	+	-	-	-	none	none	none	none	none	none	OLS28247	4	1.2e-09	26.6	0.956835	0.94964	none	none	none	none	none	none	none	none	none	none	none	none	none	none	none	none	none	none
9.B.292.1.1	KKK40270	none	none	4	-	-	-	+	-	none	none	none	none	none	none	none	none	none	none	none	none	none	none	none	none	none	none	KKK40270	4	6.2e-52	100	0.994792	0.994792	none	none	none	none	none	none
9.B.293.1.3	KON28836	none	none	7	-	-	-	-	+	none	none	none	none	none	none	none	none	none	none	none	none	none	none	none	none	none	none	none	none	none	none	none	none	WP_147664482	8	5.2e-22	29.9	0.980609	0.972299
9.B.294.1.1	KKK40412	none	none	5	-	-	-	-	+	none	none	none	none	none	none	none	none	none	none	none	none	none	none	none	none	none	none	none	none	none	none	none	none	WP_147662876	5	2.5e-07	25.6	0.988095	0.875
9.B.294.1.2	KXH74960	none	none	5	-	+	-	-	-	none	none	none	none	none	none	OLS30464	3	2.2e-24	57.1	0.987013	0.980519	none	none	none	none	none	none	none	none	none	none	none	none	none	none	none	none	none	none
9.B.295.1.2	KKK40708	none	none	7	-	-	-	+	+	none	none	none	none	none	none	none	none	none	none	none	none	none	none	none	none	none	none	KKK40708	7	2.4e-63	100	0.995816	0.995816	WP_147664821	7	4.5e-12	29.6	0.959641	0.977578
9.B.295.1.3	KKK40709	none	none	6	-	-	-	+	-	none	none	none	none	none	none	none	none	none	none	none	none	none	none	none	none	none	none	KKK40709	6	3e-58	100	0.995192	0.995192	none	none	none	none	none	none
9.B.297.2.2	KKK45370	none	none	5	-	-	-	-	+	none	none	none	none	none	none	none	none	none	none	none	none	none	none	none	none	none	none	none	none	none	none	none	none	WP_147663365	5	2e-34	43.8	0.964286	0.959821
9.B.298.1.1	KKK41917	none	none	4	-	-	-	-	+	none	none	none	none	none	none	none	none	none	none	none	none	none	none	none	none	none	none	none	none	none	none	none	none	WP_147664449	4	4.4e-24	42.2	0.989189	0.967568
9.B.298.1.3	OLS27088	none	none	4	-	-	+	-	+	none	none	none	none	none	none	none	none	none	none	none	none	OLS27088	4	6.4e-50	100	0.994764	0.994764	none	none	none	none	none	none	WP_147664276	4	1.8e-07	25.1	0.994286	0.977143
9.B.299.1.1	kkk42912	none	none	7	-	-	-	-	+	none	none	none	none	none	none	none	none	none	none	none	none	none	none	none	none	none	none	none	none	none	none	none	none	WP_147662687	7	1.1e-118	38.4	0.961977	0.962928
9.B.300.1.3	WP_006828861	none	none	4	-	-	+	-	-	none	none	none	none	none	none	none	none	none	none	none	none	OLS23002	4	1.3e-10	34.7	0.965986	0.843537	none	none	none	none	none	none	none	none	none	none	none	none
9.B.301.1.2	PWI47043	none	none	7	-	-	+	-	-	none	none	none	none	none	none	none	none	none	none	none	none	OLS27112	5	8e-45	34.6	0.992424	0.916667	none	none	none	none	none	none	none	none	none	none	none	none
9.B.303.1.1	KKK43369	none	none	9	-	-	-	-	+	none	none	none	none	none	none	none	none	none	none	none	none	none	none	none	none	none	none	none	none	none	none	none	none	WP_147662082	10	5.1e-16	29.5	0.988439	0.930636
9.B.303.1.2	RDE14990	none	none	10	-	+	-	-	-	none	none	none	none	none	none	OLS26037	11	7.3e-60	66.2	0.99711	0.99711	none	none	none	none	none	none	none	none	none	none	none	none	none	none	none	none	none	none
9.B.303.1.3	OLS32906	none	none	10	-	-	+	-	-	none	none	none	none	none	none	none	none	none	none	none	none	OLS27516	9	8.4e-09	24.2	0.945161	0.967742	none	none	none	none	none	none	none	none	none	none	none	none
9.B.303.1.4	OLS18252	none	none	10	+	-	-	-	-	OLS18252	10	8.1e-67	100	0.997093	0.997093	none	none	none	none	none	none	none	none	none	none	none	none	none	none	none	none	none	none	none	none	none	none	none	none
9.B.304.1.5	KKK43635	none	none	4	-	-	-	-	+	none	none	none	none	none	none	none	none	none	none	none	none	none	none	none	none	none	none	none	none	none	none	none	none	WP_147664185	4	1e-13	27.5	0.958084	0.946108
9.B.304.1.7	ODS03694	none	none	4	-	-	-	-	+	none	none	none	none	none	none	none	none	none	none	none	none	none	none	none	none	none	none	none	none	none	none	none	none	WP_147661967	4	5e-10	24.5	0.948387	0.941935
9.B.306.1.4	WP_068621973	none	none	5	-	-	-	-	+	none	none	none	none	none	none	none	none	none	none	none	none	none	none	none	none	none	none	none	none	none	none	none	none	WP_147661748	5	4.2e-18	37.8	0.986486	0.966216
9.B.307.1.1	O67077	protein(CHEBI:14911)	protein(CHEBI:14911)	2	+	-	-	-	-	OLS17403	0	8.7e-41	48.2	0.988327	0.992218	none	none	none	none	none	none	none	none	none	none	none	none	none	none	none	none	none	none	none	none	none	none	none	none
9.B.320.1.1	OLS32677	none	none	7	-	-	-	+	+	none	none	none	none	none	none	none	none	none	none	none	none	none	none	none	none	none	none	KKK46407	7	1.6e-12	30.4	0.963563	0.959514	WP_147663331	7	7.6e-11	28.3	0.97541	0.942623
9.B.332.1.2	KON33264	none	none	4	-	-	+	-	-	none	none	none	none	none	none	none	none	none	none	none	none	OLS26434	4	5.9e-17	33.5	0.982955	0.909091	none	none	none	none	none	none	none	none	none	none	none	none
9.B.333.1.1	OYT52266	none	none	5	+	-	-	+	+	OLS17597	5	7.4e-18	28.5	0.992509	0.947566	none	none	none	none	none	none	none	none	none	none	none	none	KKK43461	5	2.8e-11	21.7	0.995575	0.902655	WP_147662891	5	9.6e-17	23.6	0.989437	0.926056
9.B.333.1.4	WP_011249992	none	none	0	-	-	-	-	+	none	none	none	none	none	none	none	none	none	none	none	none	none	none	none	none	none	none	none	none	none	none	none	none	WP_147663099	0	3.2e-10	32.4	0.985915	0.957746
9.B.334.1.1	KKK40667	none	none	7	-	-	-	+	-	none	none	none	none	none	none	none	none	none	none	none	none	none	none	none	none	none	none	KKK46011	3	2.1e-41	48.7	0.996198	0.984791	none	none	none	none	none	none
9.B.334.1.2	KKK44408	none	none	6	-	-	-	+	-	none	none	none	none	none	none	none	none	none	none	none	none	none	none	none	none	none	none	KKK44408	6	5.3e-136	100	0.997696	0.997696	none	none	none	none	none	none
9.B.335.1.1	RDE12021	none	none	7	-	+	-	-	+	none	none	none	none	none	none	OLS28779	7	4.2e-39	65.1	0.966387	0.991597	none	none	none	none	none	none	none	none	none	none	none	none	WP_147661656	7	5.4e-07	23.1	0.895197	0.9869
9.B.335.2.1	RDE13797	none	none	8	-	+	-	-	-	none	none	none	none	none	none	OLS31083	9	1.4e-48	45.7	0.991202	0.994135	none	none	none	none	none	none	none	none	none	none	none	none	none	none	none	none	none	none
9.B.337.1.1	OLS24247	none	none	4	-	-	+	-	-	none	none	none	none	none	none	none	none	none	none	none	none	OLS24247	4	3.7e-40	100	0.992063	0.992063	none	none	none	none	none	none	none	none	none	none	none	none
9.B.340.1.1	KKK41341	none	none	4	-	-	-	+	-	none	none	none	none	none	none	none	none	none	none	none	none	none	none	none	none	none	none	KKK41341	4	3e-36	100	0.994048	0.994048	none	none	none	none	none	none
9.B.342.1.1	KKK45629	none	none	4	-	+	-	-	-	none	none	none	none	none	none	OLS31167	3	3.5e-06	25.9	0.870504	0.978417	none	none	none	none	none	none	none	none	none	none	none	none	none	none	none	none	none	none
9.B.342.1.2	TFG02683	none	none	3	-	-	-	-	+	none	none	none	none	none	none	none	none	none	none	none	none	none	none	none	none	none	none	none	none	none	none	none	none	WP_147662733	3	1.2e-13	31.7	0.866667	0.955556
9.B.343.1.2	OLS19050	none	none	4	-	-	+	-	-	none	none	none	none	none	none	none	none	none	none	none	none	OLS26426	6	6.6e-16	34.7	0.97449	0.933673	none	none	none	none	none	none	none	none	none	none	none	none
9.B.344.1.2	TFG20906	none	none	4	-	-	-	-	+	none	none	none	none	none	none	none	none	none	none	none	none	none	none	none	none	none	none	none	none	none	none	none	none	WP_147663647	4	4.7e-15	38.1	0.952381	0.931973
9.B.346.1.6	QEE17636	none	none	4	-	-	-	-	+	none	none	none	none	none	none	none	none	none	none	none	none	none	none	none	none	none	none	none	none	none	none	none	none	WP_162306814	4	8.5e-58	100	0.994845	0.994845
9.B.346.2.1	KKK43424	none	none	8	-	-	-	+	-	none	none	none	none	none	none	none	none	none	none	none	none	none	none	none	none	none	none	KKK44460	7	4e-50	69.7	0.993333	0.993333	none	none	none	none	none	none
9.B.346.3.1	KKK43191	none	none	4	-	-	-	+	-	none	none	none	none	none	none	none	none	none	none	none	none	none	none	none	none	none	none	KKK43191	4	1.1e-35	100	0.992857	0.992857	none	none	none	none	none	none
9.B.346.3.2	TFG21386	none	none	4	-	-	-	-	+	none	none	none	none	none	none	none	none	none	none	none	none	none	none	none	none	none	none	none	none	none	none	none	none	WP_147661522	4	1.9e-12	41.3	0.992754	0.992754
9.B.347.1.1	KXH73236	none	none	4	-	+	-	+	+	none	none	none	none	none	none	OLS31759	4	7.5e-46	58.9	0.994286	0.982857	none	none	none	none	none	none	KKK46163	9	2.2e-13	31.9	0.972222	0.9375	WP_147662475	10	4.6e-10	27	0.973684	0.947368
9.B.348.1.4	WP_147664689	none	none	7	-	-	-	-	+	none	none	none	none	none	none	none	none	none	none	none	none	none	none	none	none	none	none	none	none	none	none	none	none	WP_147664689	7	1.1e-129	100	0.997319	0.997319
9.B.348.1.6	WP_147664692	none	none	5	-	-	-	-	+	none	none	none	none	none	none	none	none	none	none	none	none	none	none	none	none	none	none	none	none	none	none	none	none	WP_147664692	5	0	100	0.998325	0.998325
9.B.349.1.7	TFF86251	none	none	6	-	-	-	-	+	none	none	none	none	none	none	none	none	none	none	none	none	none	none	none	none	none	none	none	none	none	none	none	none	WP_147664226	6	2e-29	30.2	0.943299	0.902062
9.B.354.2.2	TET83512	none	none	0	-	-	-	-	+	none	none	none	none	none	none	none	none	none	none	none	none	none	none	none	none	none	none	none	none	none	none	none	none	WP_147661538	0	1e-19	30.7	0.970297	0.975248
9.B.371.1.1	WP_080065080	none	none	2	-	-	-	-	+	none	none	none	none	none	none	none	none	none	none	none	none	none	none	none	none	none	none	none	none	none	none	none	none	WP_162306503	0	1.1e-10	23	0.992063	0.97619
9.B.371.2.4	WP_132849460	none	none	1	-	-	-	-	+	none	none	none	none	none	none	none	none	none	none	none	none	none	none	none	none	none	none	none	none	none	none	none	none	WP_147661600	1	2.5e-18	34.5	0.993243	0.97973
